# Supplementary material for: A pH responsive nanocomposite for combination sonodynamic‐immunotherapy with ferroptosis and calcium ion overload via SLC7A11/ACSL4/LPCAT3 pathway
Source: Exploration (Beijing). 2024 Jun 26;5(1):20240002. doi: 10.1002/EXP.20240002 (PMC11875445; doi:10.1002/EXP.20240002)
Supplement: Supplementary file 2 — Supporting information [file EXP2-5-20240002-s001.xlsx]

## Sheet: Sheet1
Supplemental Table S2. Results of differentially expressed genes in the control group and PICL+US group
Group	Control			PICL+US
Sample	Control-1	Control-2	Control-3	PICL+US-1	PICL+US-2	PICL+US-3
Vcan	1.08581	1.40306	-0.397282	-0.392315	-1.06979	-0.629476
Gpr160	0.80776	1.4542	-0.192536	0.00181274	-1.19488	-0.876365
Rnf26	1.34531	1.17304	-0.329281	-0.709974	-0.971687	-0.507406
Gm12353	1.21039	1.20892	-0.110517	-0.987315	-0.987315	-0.334166
Ubxn11	1.0799	1.39384	-0.124459	-0.927614	-0.663357	-0.758307
Ctxn3	0.833729	1.64068	-0.518292	-0.759266	-0.437583	-0.759266
Eomes	0.416986	1.78874	0.00325517	-0.736326	-0.736326	-0.736326
Mzb1	0.0151626	1.83081	0.311165	-0.719046	-0.719046	-0.719046
Slc6a20b	0.0478281	1.9199	0.0157749	-0.661169	-0.661169	-0.661169
Disc1	0.0164065	1.7398	0.322525	-0.25181	-0.652164	-1.17476
Sec31b	0.198865	1.74496	0.265373	-0.388296	-1.0456	-0.775301
Dusp22	0.287248	1.72354	0.199804	-0.318827	-0.856647	-1.03512
Dnah17	1.186	1.06547	0.366542	-0.749621	-1.02491	-0.84348
Abhd18	1.07362	1.11363	0.461396	-0.742242	-1.06762	-0.838779
Pbx4	1.03768	1.29716	0.162556	-0.552285	-1.06588	-0.87923
Cdkl4	1.20634	1.17311	0.120059	-0.61464	-0.942434	-0.942434
Ppp1r32	0.502147	1.55324	0.442613	-0.633725	-0.93214	-0.93214
Kazn	0.759701	1.46875	0.304637	-0.696163	-0.89582	-0.941107
Ttc41	0.760348	1.38751	0.403792	-0.533211	-0.930902	-1.08754
Gng8	0.890472	1.25404	0.463104	-0.549376	-1.02912	-1.02912
Adam4	0.712277	1.42953	0.394346	-0.593052	-1.13595	-0.807151
Gm4356	0.722378	1.45877	0.263869	-0.390778	-1.12164	-0.932605
mt-Nd6	0.896843	1.21786	0.366404	-0.27245	-0.924151	-1.28451
Otx1	0.886104	1.0898	0.671386	-0.490888	-1.15029	-1.00611
Il18bp	0.76346	1.17747	0.673086	-0.448158	-0.957746	-1.20811
Kcnn1	0.52509	1.48879	0.421514	-1.15548	-0.343397	-0.936512
Paqr5	0.200248	1.64269	0.53811	-0.895525	-0.560352	-0.925173
Catsperd	0.906668	1.42263	0.168131	-0.966877	-0.864432	-0.66612
Gm6525	0.846817	1.45026	0.205052	-0.812769	-1.00288	-0.686474
Niban3	0.654826	1.39992	0.551781	-1.02825	-0.743431	-0.834848
Zrsr1	0.64069	1.40409	0.574891	-0.873223	-0.873223	-0.873223
mt-Nd2	0.78046	1.36814	0.470664	-0.919639	-0.788828	-0.9108
Gm7694	0.807573	1.30287	0.517405	-0.975589	-1.00766	-0.6446
Gm43951	0.582064	1.53794	0.385935	-0.959929	-0.89637	-0.649646
Pcdh12	1.51357	0.838047	0.0353353	-1.06081	-0.642198	-0.68395
Gnal	1.48386	0.768083	0.255057	-0.991629	-0.681336	-0.834033
Gpr61	1.50546	0.618913	0.389234	-0.96235	-0.588905	-0.96235
Gm49396	1.58075	0.548443	0.337935	-0.920119	-0.626892	-0.920119
Plekhg4	1.44918	0.720179	0.383596	-0.67955	-0.843269	-1.03014
Fbxo24	1.63895	0.514441	0.244376	-0.73082	-0.651814	-1.01514
Arhgap4	1.5317	0.563186	0.133898	-0.665625	-0.209748	-1.35341
Ptn	1.30596	1.16324	-0.2203	-0.707326	-0.451213	-1.09037
Dnhd1	1.27524	1.17654	-0.0972241	-0.72892	-0.560458	-1.06518
Kif26b	1.35446	0.913679	0.0849098	-0.57553	-0.434657	-1.34286
Chrnb2	1.20371	1.03104	0.170656	-0.536973	-0.473218	-1.39522
Rdh5	1.18776	0.955461	0.465089	-0.52602	-0.953506	-1.12878
Wnt2b	1.30228	0.776698	0.504617	-0.477657	-1.03654	-1.0694
Cklf	0.995499	0.882889	0.773607	-0.466283	-0.981199	-1.20451
Skil	1.18837	0.682324	0.702744	-0.353048	-0.971205	-1.24919
Zfp408	1.12451	0.878235	0.568166	-0.319264	-1.07853	-1.17312
Sptbn2	1.17936	0.674484	0.800481	-0.558402	-0.997135	-1.09879
Slc38a9	1.02954	0.825779	0.835061	-0.608462	-0.932817	-1.1491
Ankrd16	1.05124	0.824518	0.824895	-0.669714	-0.906507	-1.12443
Naaladl1	1.21054	0.636241	0.814003	-0.664165	-0.870146	-1.12647
Ubn2	1.23774	0.597048	0.806664	-0.729535	-0.731372	-1.18055
Zfp329	1.16111	0.636844	0.869285	-0.723537	-0.774224	-1.16948
Zfhx3	1.10384	0.700042	0.835903	-0.630092	-0.707932	-1.30176
Ash1l	1.14446	0.757167	0.741094	-0.650942	-0.712732	-1.27905
Soga1	1.19074	0.710203	0.744019	-0.676902	-0.729718	-1.23834
Odad1	1.13705	0.729292	0.77214	-0.53042	-0.859411	-1.24865
Nktr	1.12842	0.791816	0.758467	-0.681974	-0.81685	-1.17987
Megf11	1.19308	0.755965	0.708728	-0.677011	-0.787029	-1.19374
Ypel4	1.20908	0.696216	0.601157	-0.430205	-0.618867	-1.45738
Ovgp1	0.961765	0.981685	0.661811	-0.505307	-0.723578	-1.37638
Prpf40b	0.839099	1.17699	0.67834	-0.791752	-0.869159	-1.03352
Capn15	0.858341	1.18779	0.649888	-0.910031	-0.833777	-0.952213
Hspbap1	0.902246	1.13819	0.64862	-0.83356	-0.764187	-1.09131
Zfp865	0.904309	1.17277	0.586317	-0.767477	-0.752011	-1.14391
Spats1	0.884283	1.21644	0.568897	-0.740149	-0.912634	-1.01684
Zfp235	0.956519	1.16228	0.546117	-0.709636	-0.875656	-1.07962
Prx	0.900449	1.2937	0.425934	-0.937509	-0.700443	-0.982128
Dmp1	0.849364	1.2357	0.567915	-0.958249	-0.653944	-1.04078
Nkx6-3	0.833566	1.26328	0.540351	-1.00755	-0.622103	-1.00755
Ankrd53	0.98432	1.18696	0.497723	-0.889667	-0.889667	-0.889667
Dpf1	0.873787	1.27373	0.498352	-0.801533	-0.816087	-1.02825
Impg2	0.95573	1.29847	0.35139	-0.828184	-0.812585	-0.964825
Dcun1d3	1.05359	1.00283	0.557299	-0.822153	-0.51307	-1.27849
Fgf11	1.14145	1.05022	0.399836	-0.832487	-0.567927	-1.19109
Kantr	1.05195	1.07614	0.508329	-0.868268	-0.601356	-1.16679
Mmp23	1.18887	1.04024	0.314896	-0.640325	-0.649086	-1.25459
Gm45902	1.19855	0.934515	0.456813	-0.578203	-0.75712	-1.25456
Cd27	1.19279	1.05113	0.367482	-0.973913	-0.663573	-0.973913
Purg	1.2409	0.951844	0.448474	-0.990571	-0.756434	-0.894211
Naprt	1.22349	1.10809	0.201934	-0.941223	-0.595107	-0.997184
Peli2	1.30306	0.932494	0.344611	-0.755268	-0.714759	-1.11014
Nckap5l	1.22865	1.09262	0.232474	-0.700145	-0.795604	-1.058
Cxcr6	1.65091	0.810691	-0.485735	-0.427696	-0.774085	-0.774085
Dnah11	1.8891	0.213861	-0.0679857	-0.678753	-0.66099	-0.695228
Gm16181	1.79477	0.264073	0.114554	-0.439963	-0.866715	-0.866715
2300009A05Rik	1.22817	0.647351	0.368709	0.113795	-0.911129	-1.44689
Cd163	1.53278	0.624833	0.239276	-0.377251	-0.907072	-1.11257
Npm2	1.56472	0.573211	0.269854	-0.421557	-0.993114	-0.993114
Syt2	1.3084	0.641243	0.301907	0.0763389	-1.35153	-0.97636
Zfp273	1.41032	0.523711	0.466506	-0.192107	-1.25186	-0.956569
Plin4	1.8169	-0.0623648	0.233679	-0.223941	-0.751991	-1.01229
Gm10277	1.60014	-0.0558167	0.760289	-0.580698	-0.729229	-0.994688
LXEJ02004842.1	1.57848	-0.0760361	0.727046	-0.283335	-0.973076	-0.973076
Zfp607a	1.42228	0.389247	0.71449	-0.491158	-1.05951	-0.975349
Rskr	1.3166	0.427349	0.842539	-0.57722	-1.1102	-0.899075
Gpr68	1.31411	0.390965	0.870179	-0.543316	-1.05763	-0.974312
Pdia2	1.36412	0.143902	0.961648	-0.497599	-0.957943	-1.01412
Zyg11a	1.25869	0.37292	0.9546	-0.561336	-1.00181	-1.02306
Gfpt2	1.72156	0.177467	0.434837	-0.777955	-0.777955	-0.777955
Ptger2	1.65605	0.238862	0.514742	-0.803218	-0.803218	-0.803218
Irag1	1.56591	0.181062	0.696577	-0.752358	-0.975592	-0.715603
Pla2g4b	1.67268	0.157494	0.533119	-0.703694	-0.931793	-0.727805
1700034J05Rik	1.4869	0.545641	0.500884	-0.825175	-1.07832	-0.62993
Gm5565	1.54941	0.583784	0.383587	-0.838926	-0.838926	-0.838926
Masp2	1.4958	0.459368	0.604316	-0.853984	-0.815896	-0.889603
Cabp1	1.52881	0.502346	0.500916	-0.942347	-0.732276	-0.85745
Bspry	1.40369	0.349992	0.537861	-1.52416	-0.397251	-0.370133
Osr1	1.49	0.423894	0.373672	-1.45329	-0.433119	-0.401164
Pmch	1.44258	0.649374	0.116026	-1.38649	-0.745438	-0.0760513
Zfp109	1.07423	0.887283	0.314102	-1.34577	-1.06354	0.133701
Kcnip3	0.57413	1.00716	0.779698	-1.64686	-0.558234	-0.1559
Cd40	0.921194	0.885476	0.731639	-1.49363	-0.688819	-0.355862
Kif9	0.919712	0.844549	0.802363	-1.48864	-0.540525	-0.537457
Nos1ap	0.864894	1.06483	0.656075	-1.37154	-0.793298	-0.420967
Efcab9	0.82634	1.09139	0.50486	-1.57849	-0.529895	-0.314213
Cacna1i	0.636218	0.557101	1.26558	-1.4217	-0.767631	-0.269566
Mxd4	0.890747	0.571853	1.1005	-1.4064	-0.682028	-0.474673
Izumo4	0.865437	0.570754	1.0796	-1.49433	-0.560702	-0.460757
Angel1	0.629931	0.705367	1.2282	-1.37327	-0.633815	-0.556414
Lonrf1	0.714566	0.801456	1.10397	-1.3255	-0.776706	-0.517786
Car7	0.618393	0.570423	1.19957	-1.2954	-1.08402	-0.0089591
Tssk4	0.620749	0.840392	1.14206	-1.24278	-0.939263	-0.421158
Gm10800	0.560656	0.766299	1.21842	-1.16893	-1.07566	-0.300782
Ryr1	0.99785	0.811664	0.770811	-0.860739	-1.37554	-0.344047
Lipt1	0.952615	0.798666	0.89989	-0.706177	-1.32934	-0.615658
Med18	0.841295	0.717978	1.0024	-0.664532	-1.46371	-0.433434
Noxa1	0.541062	0.958912	0.996513	-0.563727	-1.51826	-0.414504
Fkbpl	0.805684	1.07443	0.641046	-0.605859	-1.49815	-0.417156
Zfp85	0.622113	1.07517	0.739673	-0.535946	-1.58915	-0.31186
Ifi44	0.442516	1.06529	1.08349	-0.994249	-1.1388	-0.458252
Churc1	0.427804	1.08555	1.066	-0.919258	-1.20369	-0.456411
Lama4	0.32098	0.807168	1.38702	-1.02854	-1.02502	-0.461607
Cpeb3	0.476984	0.745821	1.35994	-0.904464	-1.10411	-0.574169
Kctd21	0.71615	0.448065	1.29721	-0.612453	-1.43397	-0.415007
Zfp455	0.718	0.586029	1.11642	-0.465624	-1.59676	-0.358066
Cd74	0.623373	0.520164	1.42224	-0.855705	-1.1037	-0.606368
Agbl3	0.511148	0.612519	1.43206	-0.620815	-1.13386	-0.801054
Zfp964	0.791618	0.969007	0.839349	-1.16265	-1.13409	-0.303237
Wdr66	0.902701	1.13315	0.638096	-1.0271	-1.0271	-0.619753
Zscan2	0.856337	1.08187	0.743021	-1.16216	-0.900535	-0.61854
Cyb561d1	1.14644	0.832748	0.615683	-1.05461	-1.16682	-0.373443
Itgae	1.17737	0.700998	0.77991	-1.03104	-1.06576	-0.561475
9930012K11Rik	1.13466	0.763159	0.762328	-0.904496	-1.18583	-0.569824
Mamdc4	1.1939	0.534465	0.866933	-0.838938	-1.25974	-0.496621
Cd274	1.04518	0.638604	0.919814	-1.03567	-1.20345	-0.364483
Rapgefl1	1.25642	0.552534	0.776503	-1.07935	-1.08016	-0.425943
Sycp1	1.28087	0.799575	0.571982	-1.05446	-0.845006	-0.75296
Adgrb2	1.24727	0.785191	0.596124	-1.21206	-0.714293	-0.70223
Zfp870	1.07379	0.799648	0.81104	-1.20606	-0.773323	-0.705094
Col20a1	1.15297	0.794092	0.72007	-1.18981	-0.824335	-0.65299
Ankrd23	1.19782	0.729376	0.735057	-1.12891	-0.913164	-0.620177
Col1a1	1.05956	0.675339	0.959243	-1.09574	-0.9065	-0.691894
Il17ra	1.04871	0.704951	0.954667	-1.05412	-0.906181	-0.748021
Me3	1.10071	0.713859	0.885405	-0.932913	-1.06146	-0.705597
Rnf169	1.08746	0.732954	0.875955	-1.03322	-1.00811	-0.655039
A430033K04Rik	0.996278	0.725719	0.937882	-1.21875	-0.917237	-0.523891
Zfp398	1.12725	0.619719	0.902563	-1.16142	-0.93704	-0.551071
Zfp647	1.02629	0.848179	0.804822	-1.06406	-1.0749	-0.540337
Extl1	1.0523	0.829608	0.768629	-1.20944	-0.957711	-0.483381
Zfp39	1.00418	0.841205	0.835905	-1.19407	-0.90722	-0.580003
Rtl10	1.00024	0.857701	0.840639	-1.12127	-0.955953	-0.621358
Kctd11	0.919687	1.00912	0.789089	-0.860189	-1.08333	-0.774379
Hoxa2	0.892406	1.05218	0.749577	-0.778908	-1.17428	-0.740977
Rad52	0.889299	1.04436	0.759595	-0.729003	-1.18324	-0.78101
Lurap1	0.858507	1.10012	0.717119	-0.857973	-1.1829	-0.634878
Zfp128	0.721063	1.18655	0.755475	-0.75779	-1.18938	-0.715922
D930048N14Rik	0.773664	0.941723	0.992528	-0.759764	-1.1393	-0.808849
6430550D23Rik	0.822083	0.948511	0.929066	-0.785224	-1.19411	-0.720326
Ccnl2	0.894414	0.849194	0.977294	-0.741739	-1.07639	-0.902771
Hlx	0.859868	0.829339	1.01804	-0.711016	-1.13671	-0.859513
Fam193b	0.870445	0.893997	0.966159	-0.791752	-1.00936	-0.929486
Cbx2	0.853835	0.87934	0.994589	-0.86034	-1.04483	-0.822592
Clk2	0.950714	1.0267	0.723789	-0.669877	-1.07173	-0.959594
Hoxa3	0.92083	1.05108	0.733898	-0.691241	-0.978674	-1.03589
Ajm1	0.833087	1.03245	0.859688	-0.785815	-1.00701	-0.932397
Zfp7	0.924835	0.97166	0.832793	-0.78353	-0.965558	-0.9802
Foxc2	0.896523	0.999124	0.83295	-0.787967	-0.982099	-0.958531
Dusp6	1.05026	0.937968	0.729902	-0.788253	-0.985784	-0.94409
Zfp217	0.994464	0.895538	0.835791	-0.762145	-1.01082	-0.952828
Rara	0.957343	0.988032	0.784889	-0.922867	-0.95943	-0.847967
Bicra	0.964395	0.977519	0.789097	-0.917221	-0.959402	-0.854388
Dqx1	0.956884	0.937582	0.840942	-0.863555	-0.951529	-0.920323
Repin1	0.896007	0.994988	0.844113	-0.891641	-0.906944	-0.936522
Mfsd6	0.866654	1.03138	0.825097	-1.05443	-0.822587	-0.846117
Mtss2	0.797118	0.97929	0.940673	-1.10486	-0.819881	-0.792338
Zfp938	0.844786	0.957654	0.922286	-1.07933	-0.82502	-0.820378
Hoxa7	0.843926	0.973934	0.864926	-1.25	-0.749621	-0.683166
Mmp28	0.741594	1.03653	0.9211	-1.1557	-0.758456	-0.78506
Ccdc84	0.797302	1.03334	0.870433	-1.14987	-0.857916	-0.693283
Galr2	0.694153	1.17275	0.834934	-0.973114	-0.816958	-0.911767
Tnnc1	0.743577	1.19951	0.745951	-1.0602	-0.839386	-0.789455
Ripk4	0.767636	1.01179	0.945475	-0.908029	-1.0035	-0.81337
Pced1b	0.788058	1.05787	0.8798	-0.928651	-0.964457	-0.83262
Zfp30	0.810682	1.041	0.870903	-0.914134	-1.02618	-0.782269
Unc13a	0.77913	1.11041	0.819036	-0.978091	-0.997892	-0.732588
Elfn2	0.67259	1.1631	0.852722	-0.994873	-0.994873	-0.698667
Zfp839	0.871321	0.870272	0.953318	-0.917987	-1.16521	-0.611712
Gm5751	0.878965	0.827898	1.00153	-1.02783	-1.02783	-0.652731
Csmd2	0.641899	0.844015	1.18884	-1.00525	-1.00525	-0.664258
Zfp874b	0.596641	0.889718	1.1497	-1.06008	-1.07521	-0.500763
Muc2	0.473499	1.15979	1.02988	-0.829045	-0.935887	-0.898238
Mfsd13b	0.54507	1.21589	0.915098	-0.89202	-0.89202	-0.89202
Gckr	0.53504	1.22421	0.913328	-0.890858	-0.890858	-0.890858
P2rx3	0.579145	0.956084	1.14715	-1.0469	-0.793711	-0.841768
Zfp799	0.573799	1.00965	1.10757	-0.981796	-0.853256	-0.855967
Cox6a2	0.574511	1.02918	1.07907	-0.982997	-0.982997	-0.716769
Zc2hc1c	0.461326	0.990749	1.19655	-0.965943	-0.953415	-0.729264
Napb	1.15465	0.91762	0.558155	-0.791348	-1.23251	-0.606567
Zfp429	1.265	0.711731	0.667874	-0.832288	-1.14302	-0.669297
Zfp563	1.14246	0.809029	0.696005	-0.732396	-1.2622	-0.652899
Tmem8b	1.19478	0.828019	0.638212	-0.714534	-1.16638	-0.780105
E2f2	0.994485	0.986088	0.72866	-0.966744	-1.03701	-0.70548
Cfap74	0.996845	1.01977	0.698279	-0.950306	-0.979285	-0.785302
Trim6	1.04486	1.00557	0.647349	-0.829728	-1.08364	-0.784417
Fjx1	1.0991	0.955714	0.629425	-0.876224	-1.10426	-0.703754
0610030E20Rik	1.12388	0.865337	0.726048	-0.920433	-0.936417	-0.858412
Sema4c	1.12778	0.894177	0.67461	-0.991287	-0.988333	-0.716946
Zfp950	1.13021	0.911588	0.638616	-1.03614	-0.992995	-0.651285
Dlc1	1.08998	0.936768	0.669994	-0.721162	-0.904209	-1.07137
Bcorl1	1.09633	0.958014	0.634266	-0.690783	-0.948206	-1.04962
Mast1	1.113	0.96934	0.619524	-0.852927	-0.947186	-0.901751
Rnaset2b	1.16347	0.997452	0.51413	-0.892406	-0.861429	-0.921219
Cr2	1.25125	0.866389	0.552021	-0.890903	-0.848638	-0.930119
Zfp267	1.14413	0.9407	0.606449	-0.791638	-0.889572	-1.01007
Cramp1l	1.22573	0.906046	0.530197	-0.784483	-0.844727	-1.03276
Oas1h	1.27302	0.6073	0.792865	-0.891062	-0.891062	-0.891062
Prss48	1.35623	0.63179	0.656278	-0.881433	-0.881433	-0.881433
Acvr2b	1.16647	0.714973	0.820196	-0.799446	-0.891201	-1.01099
1700020L24Rik	1.18409	0.739442	0.775165	-0.80028	-1.01178	-0.886638
Psg19	1.13601	0.823802	0.750304	-0.78929	-0.95311	-0.967718
Pik3c2b	1.14002	0.829672	0.73265	-0.737683	-1.00583	-0.958832
Rasal2	1.10102	0.820213	0.788655	-0.788869	-0.847443	-1.07357
Kmt2e	1.14876	0.836271	0.719004	-0.82047	-0.849694	-1.03387
Zbtb34	1.10737	0.90848	0.687212	-0.787509	-0.85464	-1.06092
Ttbk2	1.18403	0.782351	0.733602	-0.94003	-0.792131	-0.967827
Klk13	1.26141	0.773418	0.640194	-0.848951	-0.832965	-0.993109
Dpm1	1.24203	0.741414	0.699738	-0.862994	-0.818596	-1.00159
Ptpn18	1.19811	0.743417	0.730752	-0.652285	-1.08815	-0.931837
Sptbn5	1.11864	0.752349	0.810764	-0.658392	-1.16136	-0.862002
Zfp599	0.991849	0.850994	0.874466	-0.763649	-1.11062	-0.843041
1700109H08Rik	1.01593	0.826368	0.853493	-0.610535	-1.11203	-0.973229
Zfp629	0.96	0.829353	0.916906	-0.665319	-1.13113	-0.909809
Bcl2l11	0.944065	0.67165	1.08502	-0.739537	-0.908913	-1.05229
Zscan20	0.998113	0.639508	1.05882	-0.734636	-0.911317	-1.05049
Tnfrsf18	0.9828	0.674777	1.04844	-0.75221	-1.02726	-0.926544
Sned1	1.03662	0.616868	1.04739	-0.799422	-0.97315	-0.928311
Psd2	1.05908	0.789413	0.872	-0.895305	-1.02999	-0.7952
EPPK1	1.09363	0.714304	0.908354	-0.843919	-0.97841	-0.893956
Zfp369	1.0218	0.773633	0.934299	-0.901798	-0.931304	-0.896627
Map3k1	0.997174	0.781522	0.951744	-0.858833	-0.935175	-0.936432
Zfp334	1.02494	0.770707	0.929931	-0.812348	-0.974069	-0.939159
Zfp157	0.998998	0.836038	0.897102	-0.831865	-0.969293	-0.93098
Coro6	0.903208	0.79515	1.03185	-0.895633	-0.950887	-0.883685
Mrpl33	0.948981	0.831683	0.95286	-0.910072	-0.979092	-0.84436
Arid3a	0.935231	0.762381	1.02374	-0.81793	-1.03986	-0.863568
Zfp606	0.963662	0.775909	0.988079	-0.816155	-0.95767	-0.953824
Tfcp2l1	0.955247	0.918088	0.852568	-1.00976	-0.971117	-0.745027
Trim46	0.948232	0.943187	0.835902	-1.05199	-0.87284	-0.802494
Sfi1	0.918847	0.819626	0.986537	-1.05514	-0.874464	-0.795403
1700017B05Rik	0.918257	0.892009	0.925905	-0.981638	-0.899826	-0.854707
Plekhg3	0.961518	0.843484	0.927988	-0.997312	-0.898946	-0.836732
Ankrd24	0.944986	0.938925	0.852243	-0.960694	-0.883145	-0.892315
2700097O09Rik	0.916334	0.938962	0.879091	-0.994555	-0.829694	-0.910137
Elf4	0.97966	0.873872	0.878053	-0.97113	-0.799786	-0.96067
Taf4	0.990022	0.877996	0.867475	-0.927597	-0.874068	-0.933828
Bcl7a	1.03464	0.811727	0.882933	-0.947681	-0.836672	-0.944947
Gm12258	1.07491	0.764729	0.88352	-0.968431	-0.847636	-0.90709
Slc25a27	1.01775	0.797408	0.906601	-1.05452	-0.785959	-0.881281
Zfp532	1.00258	0.852357	0.874893	-1.01969	-0.834573	-0.875558
Zcchc18	1.09584	0.832451	0.777809	-1.09885	-0.771378	-0.835866
Ahdc1	1.06961	0.877867	0.770864	-0.991813	-0.771333	-0.955198
Rp1l1	1.06408	0.837668	0.814177	-1.04122	-0.745919	-0.92878
Maml1	0.9269	0.923095	0.87519	-0.979409	-0.732022	-1.01375
Kdm6b	0.975688	0.889055	0.856358	-0.981463	-0.715186	-1.02445
Zfhx2	0.959891	0.898928	0.865067	-1.00836	-0.727583	-0.987943
Ncoa6	1.00288	0.910459	0.80987	-1.00523	-0.751272	-0.966704
Dagla	0.938861	0.972616	0.808649	-1.01119	-0.720473	-0.988464
Zfp646	0.985307	0.974965	0.755688	-0.971576	-0.727022	-1.01736
Map1a	1.01423	0.920327	0.772443	-0.99839	-0.665621	-1.04299
Spred3	0.955324	0.9387	0.81535	-0.980091	-0.657741	-1.07154
Usp31	0.971054	0.927411	0.81787	-0.996679	-0.692388	-1.02727
Rreb1	1.04367	0.858873	0.812528	-0.95377	-0.719206	-1.04209
Zfp609	0.985142	0.880084	0.860541	-0.947249	-0.755895	-1.02262
Prob1	0.989448	0.903022	0.832989	-0.920146	-0.769571	-1.03574
Crebbp	0.88069	0.981344	0.84828	-0.853831	-0.716729	-1.13976
Mical3	0.869202	1.02237	0.826517	-0.864682	-0.7672	-1.08621
Kdm5b	0.906787	0.91622	0.90926	-0.891685	-0.8141	-1.02648
Dgkh	0.918526	0.932371	0.871953	-0.893514	-0.748704	-1.08063
Sema4b	0.931198	0.936437	0.856324	-0.93251	-0.740085	-1.05136
Kdm7a	0.931688	0.968435	0.821916	-0.915818	-0.74722	-1.059
Zfp790	0.993121	0.808117	0.921108	-0.788032	-0.866064	-1.06825
Lmbr1l	1.06049	0.784412	0.867614	-0.773694	-0.848603	-1.09022
Mdm4	1.0278	0.809416	0.890445	-0.854609	-0.862173	-1.01088
Arid1a	1.03938	0.82893	0.851167	-0.891907	-0.767888	-1.05968
Ptch1	1.01458	0.866601	0.846727	-0.892793	-0.813232	-1.02189
Atat1	0.93164	0.998481	0.781628	-0.768918	-0.820402	-1.12243
Setd1b	1.00373	0.974488	0.733356	-0.807183	-0.810406	-1.09398
Clcf1	1.00981	0.955522	0.751481	-0.761004	-0.904438	-1.05138
Sdad1	0.957715	0.923785	0.845826	-0.800166	-0.87209	-1.05507
Rai1	0.984581	0.925456	0.819941	-0.816655	-0.909221	-1.0041
Zfp27	0.951421	0.976933	0.803221	-0.854474	-0.897564	-0.979536
Gm550	0.93649	1.00324	0.78436	-0.811571	-0.873285	-1.03923
Zc3hav1l	1.08793	0.546797	1.03239	-0.996505	-0.657645	-1.01296
Utrn	1.05961	0.606443	1.02196	-0.977688	-0.702609	-1.00772
Nlrc5	1.0248	0.596648	1.06024	-1.0006	-0.67398	-1.0071
Chd5	0.926808	0.661445	1.10451	-0.924735	-0.70308	-1.06495
Helz2	0.958529	0.646642	1.07892	-1.01576	-0.639755	-1.02857
Hipk2	1.104	0.49654	1.06598	-0.861563	-0.786054	-1.0189
Vps13d	1.02724	0.533721	1.10914	-0.810896	-0.781536	-1.07767
Vps13c	1.02971	0.562827	1.08956	-0.868876	-0.770663	-1.04256
Nr2c2	1.1195	0.537024	1.00177	-0.857643	-0.67891	-1.12174
Zbtb20	1.09345	0.559129	1.02261	-0.869773	-0.729854	-1.07556
Cage1	1.04437	0.568752	1.062	-0.896793	-0.698776	-1.07955
Clca1	1.06342	0.614025	1.01204	-0.817342	-0.78214	-1.09
Mdn1	1.00278	0.653686	1.02403	-0.802694	-0.703213	-1.17459
Ttll3	1.1692	0.628941	0.882653	-0.898179	-0.714213	-1.06841
Stard9	1.122	0.658343	0.919478	-0.890801	-0.777094	-1.03192
Skida1	1.13302	0.642521	0.919969	-0.991233	-0.746649	-0.95763
Kat6a	1.15318	0.623136	0.900138	-0.978439	-0.658418	-1.0396
Syne2	1.15692	0.589985	0.925893	-1.01233	-0.667796	-0.992674
Zfp579	1.00451	0.735228	0.985493	-0.940617	-0.860409	-0.924201
Slc12a5	1.06511	0.705939	0.942664	-0.958551	-0.778993	-0.976174
Zfp26	1.09366	0.68103	0.938027	-0.912474	-0.840306	-0.959939
Zfp345	1.16107	0.665166	0.87773	-0.936712	-0.879604	-0.887651
Gm17545	1.14218	0.628801	0.930921	-0.900634	-0.900634	-0.900634
Hmbox1	1.12456	0.593029	0.975997	-0.98879	-0.863342	-0.841454
Cry2	1.07756	0.642887	0.984555	-1.00648	-0.830142	-0.868378
Gabbr1	0.988367	0.785956	0.948133	-1.0255	-0.761969	-0.934988
Zswim9	0.964741	0.794085	0.966052	-1.00325	-0.768798	-0.95283
Prune2	0.975011	0.740122	0.993774	-1.03218	-0.691927	-0.984801
Insr	0.983024	0.785195	0.945794	-1.02684	-0.693703	-0.993466
Hivep1	0.986399	0.753845	0.970184	-0.995522	-0.690172	-1.02473
Amotl1	1.01072	0.711836	0.988972	-0.988985	-0.734813	-0.987735
Zfp704	1.01766	0.749006	0.950672	-1.01666	-0.750727	-0.949953
Tnrc6c	0.967691	0.839992	0.914802	-0.939195	-0.735163	-1.04813
Arrdc4	0.943194	0.845586	0.925768	-0.947456	-0.684367	-1.08272
Trio	0.944669	0.780935	0.981932	-0.960211	-0.667541	-1.07978
Trim56	0.967603	0.784125	0.952727	-1.01554	-0.639925	-1.04899
Rin1	0.946183	0.823779	0.931347	-1.11203	-0.622585	-0.966693
Hdac4	0.94195	0.76075	0.988275	-1.15187	-0.617777	-0.921324
Dock4	1.02249	0.754424	0.900769	-1.07922	-0.542609	-1.05586
Arhgap33	1.03053	0.757347	0.898903	-1.03488	-0.579954	-1.07195
Ern1	0.950211	0.859072	0.881733	-1.0842	-0.563386	-1.04343
Ncoa1	0.957137	0.847716	0.89677	-1.05908	-0.608612	-1.03393
Qrfp	0.969019	0.847977	0.881866	-1.05034	-0.598178	-1.05034
Nemp1	1.00764	0.880259	0.810593	-1.0611	-0.610993	-1.0264
Kif21b	0.996364	0.854492	0.835554	-1.10273	-0.558473	-1.02521
Zfp608	0.974259	0.864987	0.876091	-1.06327	-0.684833	-0.96723
Glis3	1.04649	0.828463	0.828866	-1.0881	-0.662475	-0.953238
Zkscan8	1.06494	0.766857	0.882171	-0.997715	-0.732829	-0.983427
Il6ra	1.04252	0.751578	0.911344	-1.01763	-0.673879	-1.01393
Dync2h1	1.07222	0.719042	0.901981	-1.03391	-0.637191	-1.02214
Zfp738	1.03035	0.651142	1.01333	-1.10939	-0.793271	-0.79216
Itpripl2	1.04094	0.673915	0.989259	-1.06294	-0.761068	-0.880104
Adat1	1.02318	0.671463	1.01132	-1.01786	-0.747658	-0.940449
Zfp697	0.97257	0.679571	1.05204	-1.03904	-0.733728	-0.931419
Anxa9	0.925447	0.635045	1.13455	-1.02194	-0.769194	-0.903905
Amn1	0.982199	0.675969	1.05289	-1.01812	-0.837041	-0.855904
Zfp12	0.961485	0.825857	0.921102	-1.15711	-0.813454	-0.737883
Pif1	0.903903	0.854543	0.954142	-1.13527	-0.719648	-0.857668
Bcl2l2	0.930776	0.837762	0.9468	-1.12643	-0.748512	-0.840395
Ptpn14	1.09844	0.691255	0.899897	-1.13385	-0.707216	-0.848526
Shank1	1.10472	0.711433	0.885504	-1.06639	-0.730737	-0.904535
Akna	1.0583	0.754665	0.900893	-1.07038	-0.85817	-0.785305
Rere	1.06185	0.813203	0.841854	-1.07274	-0.825484	-0.818685
Tmppe	0.683064	0.666264	1.28505	-0.742382	-0.725553	-1.16645
Nanos3	0.805627	0.637341	1.18113	-0.700534	-0.638592	-1.28497
Spsb3	0.767338	0.635214	1.20901	-0.828603	-0.524108	-1.25885
Myo7a	0.733081	0.742829	1.16639	-0.854412	-0.560743	-1.22714
Cd46	0.884463	0.80612	1.0127	-0.838817	-0.70796	-1.15651
Mllt6	0.849968	0.886277	0.983437	-0.852983	-0.767428	-1.09927
1110002E22Rik	0.87668	0.724815	1.10655	-0.87212	-0.784356	-1.05157
Tanc2	0.859676	0.777027	1.07284	-0.970786	-0.707926	-1.03083
Dennd4a	0.854253	0.791966	1.05357	-0.928489	-0.659609	-1.11169
Syngap1	0.820055	0.772807	1.1172	-0.793744	-0.868756	-1.04756
Eml6	0.822622	0.781896	1.0985	-0.710363	-0.908918	-1.08374
Zfp763	0.871443	0.767031	1.07047	-0.724664	-0.913066	-1.07122
Mapk15	0.753243	0.803837	1.10642	-0.667046	-0.748772	-1.24768
Dclk2	0.926774	0.654344	1.08496	-0.660278	-0.792908	-1.21289
Chd7	0.948616	0.768569	0.972619	-0.70148	-0.776619	-1.21171
Zmynd15	0.694843	0.797693	1.18499	-0.972781	-0.655768	-1.04897
Zfp773	0.814137	0.764489	1.11584	-1.04356	-0.658315	-0.992587
Trim43b	0.773664	0.667604	1.21903	-1.02256	-0.615181	-1.02256
Gapdhs	0.567901	0.712209	1.34813	-0.967599	-0.69304	-0.967599
Calcb	0.541054	0.806406	1.28717	-0.885822	-0.66663	-1.08217
Hid1	0.564204	0.793499	1.29201	-0.906776	-0.727287	-1.01565
Maml3	0.697783	0.920129	1.08084	-0.996706	-0.683158	-1.01888
Bsn	0.811685	0.87698	1.03153	-1.00613	-0.741481	-0.972582
Zfr2	0.766922	0.864098	1.08418	-0.999614	-0.760686	-0.954904
Cyb5r1	0.779579	0.938601	0.991129	-1.1088	-0.703575	-0.896933
Agap1	0.80466	0.941369	0.972823	-1.06628	-0.732718	-0.919851
A630001G21Rik	0.862243	0.858715	0.991997	-1.08762	-0.687544	-0.93779
Nrbp2	0.814519	0.885539	1.00782	-1.07044	-0.660261	-0.977185
Soat2	0.790461	0.860442	1.03261	-1.12382	-0.568637	-0.991063
Il23a	0.721853	0.921604	1.04896	-1.10031	-0.636114	-0.955999
Angptl6	0.7595	0.840825	1.08746	-1.07714	-0.610001	-1.00064
Fzd4	0.709822	0.880884	1.09296	-1.06507	-0.607644	-1.01095
Hhipl1	0.893998	0.831449	1.00574	-0.884926	-0.850658	-0.995606
Gtpbp2	0.837789	0.866376	1.02352	-0.977492	-0.795051	-0.955146
Pyroxd2	0.866092	0.84736	1.01497	-0.947638	-0.795317	-0.98547
Abcc10	0.912721	0.735119	1.07228	-0.954983	-0.823809	-0.941328
Gigyf1	0.830513	0.833738	1.05942	-1.00419	-0.804799	-0.914683
Irf2bpl	0.836272	0.811278	1.07661	-0.98837	-0.864761	-0.871032
Notch3	0.767879	0.777996	1.16107	-0.998027	-0.87386	-0.835055
Fam171b	0.676047	0.80563	1.20824	-1.01716	-0.822282	-0.850476
Crybg2	0.721979	0.917147	1.06508	-1.10053	-0.746471	-0.857212
Xrcc3	0.769528	0.832415	1.10798	-1.06313	-0.80016	-0.846634
Jrk	0.78939	1.01485	0.908707	-1.00022	-0.691976	-1.02075
Rgs11	0.786143	1.04281	0.895396	-0.983434	-0.798889	-0.94203
Arap2	0.750499	1.10687	0.855008	-0.976879	-0.767009	-0.968486
Zmat3	0.858997	1.08325	0.774647	-0.87113	-0.808193	-1.03757
Arid3b	0.718698	1.09302	0.899897	-0.868717	-0.807032	-1.03586
Abca8a	0.823198	0.999922	0.901746	-0.880592	-0.793225	-1.05105
Pick1	0.840889	1.01819	0.870648	-0.863477	-0.858545	-1.00771
Gpr179	0.641486	1.03088	0.999239	-0.748897	-0.718378	-1.20433
Smox	0.701417	0.967033	1.03646	-0.863048	-0.751352	-1.09051
Zfp94	0.786879	0.931989	0.983703	-0.777626	-0.75374	-1.17121
Diablo	0.759797	1.13586	0.800158	-0.71737	-0.887915	-1.09053
Igsf6	0.64709	1.15632	0.889172	-0.767925	-0.885758	-1.0389
Ticam1	0.750506	1.06024	0.882597	-0.641144	-0.934344	-1.11785
Zfp658	0.748001	1.02481	0.924663	-0.632814	-0.991206	-1.07346
Zbtb10	0.862005	0.965726	0.887448	-0.69545	-0.927848	-1.09188
Tgif1	0.808002	0.913004	0.993373	-0.723748	-0.89127	-1.09936
Irf2bp2	0.786261	0.945382	0.976819	-0.678779	-0.933216	-1.09647
Kifc2	0.445167	0.843831	1.31682	-0.736427	-0.75288	-1.11651
Mroh6	0.398297	0.969545	1.24596	-0.803395	-0.725316	-1.08509
Bmf	0.420182	0.983426	1.23161	-0.751506	-0.925671	-0.958038
Xaf1	0.383979	0.981537	1.26041	-0.891547	-0.895629	-0.838751
Slc1a7	0.65096	0.921629	1.11572	-0.687434	-1.06258	-0.938295
Begain	0.644666	0.843763	1.18091	-0.627996	-1.02067	-1.02067
Otos	0.649087	0.837816	1.19436	-0.704234	-0.988513	-0.988513
Plppr2	0.482195	0.936356	1.21863	-0.704325	-1.11072	-0.822131
Npr2	0.511232	0.867384	1.26479	-0.696839	-1.03011	-0.916454
Hipk4	0.534567	0.879858	1.2438	-0.750257	-1.02469	-0.88328
Icam5	0.62012	0.769455	1.27333	-0.934484	-0.996583	-0.731837
Ankrd39	0.544887	0.762111	1.33132	-0.899513	-0.989888	-0.748915
Zfp867	0.739294	0.751503	1.19702	-0.872259	-1.06086	-0.754694
Mfrp	0.773018	0.745938	1.17639	-0.751739	-1.03585	-0.907755
Fbxl18	0.797379	0.797632	1.12049	-0.853469	-1.00335	-0.858684
Ulk3	1.02045	0.714594	0.960475	-0.636822	-1.00865	-1.05005
Gpr162	0.919159	0.778776	0.998958	-0.608828	-1.04928	-1.03878
Sult5a1	0.888235	0.766217	0.982439	-0.410652	-1.03547	-1.19077
Pdzd7	0.972528	0.697803	0.98923	-0.56062	-0.860243	-1.2387
Spaca6	0.99634	0.763634	0.903877	-0.537627	-0.893233	-1.23299
Fam71f2	0.951326	0.713165	0.864233	-0.161293	-1.10923	-1.25821
Phf11c	0.856342	0.707136	0.967318	-0.162444	-1.18476	-1.18359
Tmc4	0.842888	0.518563	1.15764	-0.230529	-1.2099	-1.07865
Zfp169	0.881123	0.56558	1.12432	-0.360014	-0.924204	-1.28681
Zfp11	0.902419	0.727405	0.883931	-0.247818	-1.48407	-0.781873
Cep295nl	0.909135	0.725757	0.945318	-0.297689	-1.31382	-0.968706
Ccdc78	0.470133	1.09339	1.04398	-0.531218	-1.20534	-0.870941
1700088E04Rik	0.741914	0.846888	1.06337	-0.53669	-1.25258	-0.862899
Tmem86b	0.778562	0.971513	0.905219	-0.524725	-1.27215	-0.858422
Zfp87	0.728666	1.00539	0.959534	-0.665427	-1.15195	-0.876212
Spdya	1.53951	0.371311	0.505884	-1.12361	-0.38429	-0.908806
Zscan18	1.61266	0.204911	0.480398	-1.08759	-0.28025	-0.930138
Pcdhb19	1.58914	-0.0651853	0.739293	-0.826169	-0.395528	-1.04155
Col27a1	1.53172	0.0866488	0.709156	-0.728472	-0.390705	-1.20835
B230307C23Rik	1.31507	0.415617	0.820844	-0.999072	-0.443935	-1.10853
Scube3	1.22089	0.682331	0.742095	-1.08419	-0.557962	-1.00317
Syt12	1.18649	0.691906	0.792035	-1.05438	-0.622757	-0.9933
Syn1	1.33257	0.661296	0.637678	-0.956167	-0.660747	-1.01463
Maskbp3	1.36979	0.563036	0.6543	-1.01916	-0.548796	-1.01916
Gpx3	1.31724	0.811918	0.453057	-0.92535	-0.53556	-1.1213
Ache	1.31764	0.763158	0.49069	-1.07147	-0.460566	-1.03946
Acsm3	1.46544	0.519556	0.47411	-0.904649	-0.370286	-1.18417
Cspg4	1.40115	0.704408	0.385899	-0.780773	-0.456054	-1.25463
Zfp781	1.3627	0.391904	0.751548	-0.797417	-0.44887	-1.25987
Gpr157	1.33196	0.581802	0.665262	-0.877041	-0.513917	-1.18807
Celsr2	1.34662	0.550563	0.626463	-0.725154	-0.482168	-1.31632
Vmn1r43	1.52386	0.398504	0.551432	-0.719098	-0.595921	-1.15877
Klhl32	1.44608	0.407992	0.697425	-0.863136	-0.637185	-1.05118
Lsmem2	1.53183	0.432789	0.552873	-0.795068	-0.711182	-1.01124
Slfn4	1.20372	0.174559	1.09929	-0.649648	-0.582692	-1.24522
Prelid3a	1.05811	0.452877	1.11152	-0.815431	-0.636965	-1.17012
Bach2	1.04758	0.369756	1.14406	-0.779748	-0.528989	-1.25266
Fgf2	1.19065	0.246645	1.11957	-0.82086	-0.658955	-1.07705
Tmem253	1.05764	0.280201	1.22685	-0.693822	-0.753376	-1.11749
Neu2	1.16467	0.419043	0.899918	-0.338024	-0.724932	-1.42067
Rhebl1	1.11299	0.505135	0.994083	-0.562195	-0.800789	-1.24922
Rufy3	1.07525	0.608702	0.910537	-0.656929	-0.559141	-1.37842
Gbp7	1.25525	0.304035	1.02444	-0.975528	-0.66692	-0.941276
Yjefn3	1.24467	0.361735	1.00569	-0.928263	-0.721017	-0.962811
Mrgpra1	1.30101	0.174019	1.05591	-0.975452	-0.756663	-0.798819
Zfp418	1.16022	0.291986	1.13992	-0.946164	-0.72454	-0.921425
Tns1	1.16206	0.292225	1.12704	-1.07274	-0.702731	-0.805849
Pou2f1	1.1855	0.398241	1.04203	-0.819111	-0.749657	-1.057
Fam227a	1.20983	0.45203	0.974188	-0.781511	-0.76524	-1.0893
Ahnak	1.14388	0.550146	0.98151	-0.886171	-0.754467	-1.03489
Piezo2	1.20522	0.477088	0.964536	-0.91773	-0.702754	-1.02636
Prdm9	1.17026	0.524999	0.96841	-0.926719	-0.710735	-1.02621
Phyhd1	1.19654	0.307909	1.09946	-0.816323	-0.910446	-0.877141
Pcdhgc5	1.13686	0.351165	1.13162	-0.783643	-0.872732	-0.963276
Ccl25	1.23206	0.533237	0.90068	-0.818861	-0.852774	-0.994339
Tas1r3	1.27518	0.469285	0.900364	-0.795391	-0.915696	-0.933745
Arhgap44	1.28075	0.454079	0.904812	-0.866806	-0.963808	-0.809028
Tmem81	1.17768	0.494134	0.995323	-0.850959	-0.957351	-0.858826
Apob	1.26143	0.0346595	1.15483	-0.93761	-0.914419	-0.598896
Celf3	1.19137	-0.12392	1.29903	-0.862215	-0.790662	-0.713606
Klk12	1.47077	0.14238	0.865336	-0.710302	-0.884091	-0.884091
4930595D18Rik	1.41017	0.077444	0.984239	-0.823952	-0.823952	-0.823952
Riiad1	1.18446	0.0400152	1.23619	-0.639502	-0.910582	-0.910582
Tenm2	1.23035	0.159384	1.13364	-0.652789	-0.935295	-0.935295
Kirrel3	1.34001	-0.119127	1.12472	-0.535862	-0.920347	-0.889388
Afmid	1.43779	-0.0648269	1.00852	-0.713904	-0.758412	-0.909169
Arhgef4	1.43626	-0.0422151	0.985749	-0.600609	-0.789076	-0.990106
Rem1	1.72754	-0.201969	0.640733	-0.7221	-0.7221	-0.7221
Ceacam2	1.68752	-0.161497	0.694595	-0.740207	-0.740207	-0.740207
Alas2	1.57964	-0.157084	0.858968	-0.802732	-0.786498	-0.692296
Ptprt	1.57492	-0.0514552	0.813456	-0.863131	-0.846947	-0.626848
Scamp4	1.48553	-0.640023	1.07457	-0.640023	-0.640023	-0.640023
Cacna1g	1.43403	-0.218951	0.999718	-1.03377	-0.335492	-0.845544
Nnt	1.49042	-0.460305	1.01367	-0.933271	-0.394635	-0.715885
Zfp709	1.37289	-0.306156	1.15392	-0.654623	-0.65044	-0.91559
Mas1	1.28536	-0.169121	1.192	-0.912226	-0.483794	-0.912226
Tcea2	0.858776	0.478232	1.21352	-0.876006	-1.27984	-0.394684
Adcy10	0.963134	0.223844	1.32749	-0.664653	-1.15661	-0.693202
Tcte2	0.864833	0.422129	1.32512	-0.778987	-1.04103	-0.792065
Eme2	1.03142	0.276096	1.22623	-1.14324	-0.898443	-0.492061
Rsl1	1.09883	0.465701	1.08084	-1.09316	-0.8385	-0.71371
Fignl2	1.03356	0.529088	1.10029	-1.09882	-0.854702	-0.709418
Slc9a9	1.12373	0.415994	1.10488	-0.869266	-0.964728	-0.810612
Trmt12	1.15214	0.485471	1.02351	-0.975924	-0.934657	-0.750539
Cep97	0.850347	0.474502	1.29396	-1.0112	-0.98085	-0.626766
Plxna3	0.919462	0.666288	1.11968	-0.966626	-0.943202	-0.795599
Zfp112	0.973824	0.586712	1.11246	-0.96972	-1.0503	-0.65298
Pfkfb2	1.52888	0.183085	0.713292	-1.10045	-0.788234	-0.536571
Cyp2s1	1.33023	0.389965	0.858656	-1.12012	-0.835495	-0.623234
Mill2	1.21223	0.317082	1.04202	-1.15909	-0.7478	-0.664437
Gm19345	1.22243	0.106645	1.10918	-0.681383	-1.23651	-0.520357
Coro2b	1.41397	-0.0111134	0.910966	-1.03527	-1.01449	-0.264059
Zfp786	1.33166	0.0518324	0.955632	-0.97888	-1.1424	-0.217846
Dnai2	0.982664	-0.30224	1.48368	-0.828362	-0.382002	-0.953736
Fam187b	1.01464	-0.119894	1.34284	-1.2932	-0.340678	-0.603712
Trim43c	0.986815	-0.0967788	1.38179	-1.2645	-0.479452	-0.527871
Mid1	1.05822	-0.00387956	1.34268	-1.07026	-0.502509	-0.824252
Irs1	1.09857	-0.039572	1.28876	-1.11373	-0.363174	-0.870856
Vxn	0.683946	-0.607887	1.7476	-0.607887	-0.607887	-0.607887
Smim17	0.92298	-0.501579	1.58905	-0.74791	-0.718097	-0.544443
Adcy5	0.47769	-0.16161	1.76099	-0.713198	-0.361077	-1.00279
Gm3636	0.477766	-0.0440865	1.75726	-0.91856	-0.516647	-0.755737
Olfr920	0.538874	0.0806498	1.63426	-0.27787	-1.02645	-0.949471
Tgfbr3l	0.233795	0.148306	1.77822	-0.35166	-0.873026	-0.93564
Chad	0.0628342	0.262465	1.82718	-0.618183	-0.888415	-0.645878
Lemd1	0.431455	-0.108051	1.79771	-0.815594	-0.815594	-0.489925
Iqank1	0.462101	0.174867	1.67222	-0.702187	-1.09953	-0.507475
Cpsf4l	0.512007	0.491365	1.5097	-0.974341	-0.564389	-0.974341
Aloxe3	0.563017	0.487064	1.48431	-1.03895	-0.597696	-0.897749
Atp2a3	0.668405	0.294435	1.53696	-0.944792	-0.741082	-0.813923
Sh2d6	0.721566	0.249673	1.51653	-1.01599	-0.705706	-0.766081
Idua	0.738669	0.429217	1.41471	-0.952525	-0.686821	-0.943248
Inca1	0.825941	0.414676	1.3526	-1.08253	-0.714211	-0.796478
Txlnb	0.764219	0.0813116	1.53745	-1.11334	-0.627658	-0.641977
Asic3	0.585317	0.522528	1.40892	-1.26974	-0.5544	-0.692616
Tmem91	0.63901	0.386516	1.4656	-1.19917	-0.750191	-0.54176
Ghrl	0.516465	0.380063	1.55823	-0.683817	-0.635443	-1.13549
Olfr1564	0.844161	0.361628	1.35984	-0.740491	-0.696286	-1.12885
Hal	0.732492	0.409072	1.39901	-0.51881	-0.89696	-1.1248
Armh1	0.701082	0.561346	1.34305	-0.579199	-0.988456	-1.03782
H60b	0.758227	0.52806	1.31554	-0.551073	-0.957903	-1.09285
Usp17la	0.999027	0.377086	1.23546	-0.677391	-0.922359	-1.01182
Celsr1	0.871359	0.520932	1.23793	-0.588764	-0.963826	-1.07763
Itgb1bp2	0.952344	0.481781	1.20291	-0.626125	-1.00546	-1.00546
Efcab12	0.80725	0.598737	1.22224	-0.563894	-0.87841	-1.18592
Nsd1	0.932623	0.569662	1.16411	-0.729929	-0.821979	-1.11449
Lmtk3	0.856923	0.547853	1.23591	-0.682793	-0.812845	-1.14505
Has1	1.03117	0.310662	0.930859	0.113325	-0.953966	-1.43205
Tbx6	0.606894	0.708494	1.007	0.129616	-1.01074	-1.44127
Gdf7	1.18911	-0.357747	1.19272	-0.048031	-0.787093	-1.18896
Plp1	0.890785	-0.183196	1.48192	-0.363281	-1.21087	-0.615358
Zfp82	1.02428	-0.107452	1.39063	-0.37701	-0.965224	-0.965224
Srcin1	0.724401	0.0366793	1.59781	-0.657359	-0.99424	-0.707292
Klk11	0.574669	0.19545	1.63306	-0.641669	-0.853633	-0.907877
Lama3	0.891252	-0.100841	1.54159	-0.836626	-0.770009	-0.725363
AU041133	1.00232	0.131753	1.36782	-0.802229	-0.752252	-0.947417
Slc7a15	0.859974	0.167045	1.46613	-0.745156	-0.873997	-0.873997
Tcam1	0.880183	0.0585406	1.49404	-0.71129	-0.892722	-0.828747
Capns2	0.872709	0.0607353	1.49553	-0.664926	-0.882026	-0.882026
Cfap91	-0.192658	1.37408	1.01942	-0.850292	-0.227729	-1.12282
Car6	0.00832659	1.35448	1.03735	-0.81593	-0.501766	-1.08246
Ibsp	-0.340894	1.43695	1.04628	-1.00038	-0.760038	-0.38192
Ggnbp1	-0.153308	1.44561	0.973757	-0.966084	-0.933021	-0.366955
Ankrd34a	-0.190255	1.10391	1.35595	-1.07572	-0.732484	-0.461403
Mef2b	0.0191567	1.17207	1.17995	-1.27418	-0.613155	-0.48384
Lypd1	0.183575	0.927924	1.35474	-0.844637	-0.463158	-1.15845
Gcnt7	0.289732	0.732017	1.4464	-0.841523	-0.454843	-1.17179
Pik3c2g	0.0702606	0.67684	1.59268	-0.797378	-0.475389	-1.06701
Tmem140	0.10355	0.697233	1.57881	-0.738132	-0.577344	-1.06412
Fdx2	0.103699	0.836732	1.49602	-0.907598	-0.593212	-0.93564
Xndc1	0.219452	0.841344	1.43906	-0.739934	-0.683845	-1.07608
Sgcg	-0.322424	0.97915	1.4398	-1.09318	-0.213656	-0.789689
C130050O18Rik	-0.223265	0.451776	1.77074	-0.973049	-0.251242	-0.774964
Ube2v1	-0.226493	0.637915	1.70535	-0.720018	-0.434124	-0.962631
Pde5a	0.166875	0.242331	1.68438	-1.33114	-0.463985	-0.298462
AU018091	-0.0848423	0.752746	1.52184	-1.20655	-0.784064	-0.199134
Gm35339	0.0672942	0.725668	1.5862	-0.941565	-0.847177	-0.590419
Chrnd	0.0521968	0.748978	1.5841	-0.850991	-0.880577	-0.653707
Flrt1	0.00741542	0.822012	1.54992	-0.869369	-0.869369	-0.640611
9130019O22Rik	0.10503	0.858501	1.44772	-1.17908	-0.558147	-0.674017
Hcrtr1	0.250558	0.612268	1.57963	-1.03544	-0.754101	-0.652924
Foxl1	0.324834	0.664059	1.50179	-1.08783	-0.825411	-0.577444
Akap5	0.0606834	0.793684	1.32229	0.106317	-1.12354	-1.15943
Synm	0.238151	0.662015	1.40858	-0.074522	-1.01835	-1.21588
Abcg4	-0.192856	0.738494	1.58031	-0.185644	-1.01031	-0.92999
Tmc8	-0.0851049	0.947718	1.42002	-0.29345	-0.912213	-1.07697
Zkscan14	0.411876	0.705109	1.39454	-0.410353	-0.971238	-1.12993
Rad9b	0.255898	0.909501	1.36817	-0.595479	-0.931881	-1.00621
Tmem191c	0.34928	0.955731	1.12451	-0.180224	-0.862043	-1.38725
Klk9	0.445161	1.12874	0.993019	-0.375836	-1.09554	-1.09554
Prkcg	0.426413	1.1061	1.03452	-0.397367	-1.00467	-1.165
Cbln3	0.539274	1.29999	0.595686	-0.258675	-1.42679	-0.749482
Iqgap2	0.513642	1.0899	0.725532	0.0700149	-1.46333	-0.935761
Olfr99	0.560416	1.22127	0.669844	-0.134048	-1.30434	-1.01315
Oas2	0.495448	1.34706	0.768652	-0.800701	-0.719289	-1.09117
Gm8005	0.420973	1.42499	0.744833	-0.863599	-0.863599	-0.863599
Rps10	0.288701	1.37478	0.871453	-0.623933	-1.11666	-0.794342
Card9	0.123662	1.3567	1.01926	-0.749504	-0.952391	-0.79773
Gpr21	0.313742	1.29853	0.984068	-0.865447	-0.865447	-0.865447
Gm3550	0.239343	1.41216	0.890963	-0.847488	-0.847488	-0.847488
Matk	0.0681635	1.24211	1.13542	-0.479495	-0.967684	-0.998509
Pigbos1	-0.0357483	1.29385	1.13828	-0.569881	-0.778704	-1.04779
Ldb3	0.108479	1.2553	1.02972	-0.390559	-0.690221	-1.31271
Pate2	-0.168734	1.34569	1.04147	-0.227858	-0.848794	-1.14177
Prg4	-0.0369471	1.5946	0.77761	-0.676278	-0.923645	-0.735343
Zfp941	0.0454212	1.36946	0.932923	-0.355159	-1.26158	-0.73106
Eea1	0.897648	0.96325	0.839678	-1.04492	-0.605498	-1.05015
Arntl	0.874621	1.02559	0.792951	-1.03416	-0.596262	-1.06274
Casz1	0.886903	0.982415	0.785051	-1.05389	-0.453464	-1.14701
Leprotl1	0.83888	0.960131	0.872283	-1.12418	-0.496978	-1.05013
Calr4	0.715245	1.08322	0.879574	-0.964901	-0.58921	-1.12393
Snx33	0.844442	0.963719	0.902913	-0.953629	-0.667541	-1.0899
Zbtb18	0.897995	0.914508	0.898962	-1.01487	-0.648334	-1.04826
Zfr	0.783885	0.969966	0.93948	-1.02706	-0.589223	-1.07704
Urb1	0.845837	0.889921	0.964821	-0.989496	-0.611905	-1.09918
Mknk1	0.687146	1.12805	0.843424	-1.14783	-0.548971	-0.96182
Ldlrad3	0.725574	1.07063	0.896228	-1.13338	-0.669545	-0.889505
Hoxa1	0.642181	1.11537	0.906918	-1.17549	-0.620537	-0.868448
Cdsn	0.668178	1.06891	0.920838	-1.21377	-0.568787	-0.875368
Gpr135	0.854289	1.0024	0.762054	-1.25168	-0.380604	-0.986463
Tubb4a	0.814481	1.04941	0.78732	-1.23135	-0.496296	-0.923564
Glce	0.846445	0.923364	0.8804	-1.27382	-0.48085	-0.895541
Lins1	0.742188	0.941908	0.955065	-1.20453	-0.425906	-1.00873
Il11	0.892646	1.1391	0.598925	-1.1471	-0.486237	-0.997325
Prrx1	0.871182	1.12422	0.636766	-1.0768	-0.459377	-1.09599
Tslp	0.741517	1.2136	0.70572	-1.13019	-0.641762	-0.88888
Rimbp3	0.771388	1.22847	0.655024	-1.11911	-0.635474	-0.9003
Ceacam16	0.872482	1.12831	0.700184	-1.03207	-0.740494	-0.928408
Gm34653	0.926869	1.10025	0.656287	-1.11008	-0.664798	-0.908523
Yod1	0.940631	0.985444	0.776709	-1.12735	-0.667469	-0.907967
Fbxl8	0.917865	0.907138	0.876311	-1.13165	-0.620287	-0.949378
Dab2ip	0.859611	0.987569	0.859355	-1.07933	-0.642673	-0.984527
Zmiz1	0.90282	0.944869	0.854474	-1.11629	-0.622039	-0.963833
Stx16	0.879796	0.963171	0.864094	-1.10697	-0.648263	-0.951827
Slc25a37	0.878546	0.92561	0.919105	-1.04406	-0.724001	-0.955203
Zbtb26	0.92191	0.886878	0.917688	-1.01749	-0.740972	-0.96801
Jag1	0.859984	0.970195	0.895525	-1.02412	-0.749139	-0.952441
Cdr2l	0.84461	0.988548	0.889226	-1.03287	-0.733773	-0.955737
Zbtb7b	0.870528	1.00816	0.848276	-1.02556	-0.791305	-0.910103
Zfp202	0.900765	0.992256	0.834652	-0.993532	-0.775747	-0.958394
Hs6st1	0.864067	1.02017	0.838718	-1.01225	-0.75221	-0.958495
Zfp623	0.917651	1.04536	0.757837	-0.970802	-0.782708	-0.967336
Prag1	0.954022	0.980173	0.794167	-0.994001	-0.810777	-0.923584
Alkbh1	0.950011	0.993108	0.783939	-0.975939	-0.801426	-0.949692
Banp	0.950084	1.05376	0.699874	-1.05137	-0.71083	-0.941512
Stx1a	0.965045	1.05764	0.684968	-1.03119	-0.759894	-0.916574
Flt3l	0.977008	1.04552	0.685673	-1.01905	-0.752051	-0.937101
Gse1	1.00555	1.03341	0.670798	-1.00978	-0.79367	-0.906307
Mideas	1.00825	0.990244	0.720557	-0.99603	-0.80168	-0.921345
Pak6	1.09417	0.950109	0.652707	-1.01867	-0.720865	-0.957456
Pde4a	1.01722	0.991667	0.686702	-1.07005	-0.664286	-0.961253
Efcab5	1.08162	0.945027	0.657871	-1.05608	-0.636697	-0.991741
Arv1	1.01816	1.03708	0.630111	-0.979428	-0.657498	-1.04842
Serpinf1	0.925833	1.03732	0.748127	-0.945008	-0.718494	-1.04778
Dyrk2	0.939296	1.05985	0.702979	-0.968909	-0.694164	-1.03905
Acsbg3	1.02136	1.16665	0.323289	-1.14016	-0.331127	-1.04001
Lif	1.17751	0.892489	0.523539	-1.21454	-0.447721	-0.931282
Zkscan7	1.00746	0.87917	0.800789	-1.16165	-0.593467	-0.932299
Nbeal2	1.09257	0.880797	0.689991	-1.17912	-0.565222	-0.919023
Zfp974	1.09843	0.817262	0.752063	-1.16936	-0.562193	-0.936203
Rexo5	1.14269	0.678353	0.796482	-1.27171	-0.476863	-0.868948
Pigb	1.23424	0.748364	0.643089	-1.20754	-0.568904	-0.849257
Lratd2	0.952055	0.890396	0.791	-1.34396	-0.507853	-0.781637
Perm1	0.915354	0.966912	0.78033	-1.2909	-0.611355	-0.760344
Rhbdl1	0.861287	1.16894	0.556502	-1.34264	-0.569543	-0.674539
Cep162	0.951265	1.09729	0.576259	-1.25469	-0.533196	-0.836927
Sfn	0.415564	1.23001	0.853474	-1.12997	-0.253297	-1.11578
Ebf4	0.287288	1.23103	1.02864	-1.108	-0.51826	-0.9207
Tnfrsf14	0.348543	1.14582	1.01475	-1.32439	-0.392226	-0.7925
4933411K16Rik	0.443567	1.16313	0.964602	-1.25795	-0.462988	-0.850368
Pag1	0.287693	1.15184	0.988021	-1.46686	-0.504348	-0.456347
Mycl	0.546336	1.29007	0.738519	-1.28996	-0.608988	-0.675981
Catsperg1	0.427084	1.26101	0.907998	-1.18272	-0.654839	-0.758534
Tmod1	0.97349	0.601243	0.856591	-0.895711	-0.0693351	-1.46628
Tet1	0.957588	0.90164	0.604465	-1.14453	-0.0576482	-1.26151
Slc7a11	0.9047	0.764853	0.830511	-1.3078	-0.103345	-1.08891
Gm50387	1.16282	0.601468	0.736905	-1.22899	-0.175989	-1.09622
Klhl33	0.972896	0.717539	0.912968	-1.05049	-0.331596	-1.22132
Spata24	0.794434	0.854674	0.937183	-0.91146	-0.324188	-1.35064
Uvssa	0.882097	0.888057	0.84877	-1.01606	-0.356525	-1.24634
Foxo1	0.890626	0.910984	0.856697	-0.974352	-0.470662	-1.21329
Pcsk4	0.807133	1.10432	0.690935	-0.923542	-0.398167	-1.28068
Cyp46a1	0.80379	1.0595	0.759103	-0.978902	-0.405594	-1.2379
Spef1	0.95021	0.91498	0.697613	-0.764764	-0.364272	-1.43377
Slc25a47	1.00212	1.01479	0.542596	-0.91549	-0.331078	-1.31294
Sema6d	1.13475	0.82035	0.703636	-0.994767	-0.540165	-1.1238
Slc37a2	1.11861	0.760538	0.759905	-1.00942	-0.46407	-1.16556
Map1b	1.0672	0.811531	0.744617	-0.891257	-0.445533	-1.28655
Ankrd11	1.00456	0.862789	0.79531	-0.908524	-0.523497	-1.23064
Tead1	1.02876	0.85135	0.794249	-0.942061	-0.551432	-1.18087
Thoc2l	1.10105	0.875224	0.682332	-0.818634	-0.609188	-1.23078
Zfp469	1.14119	0.885314	0.642031	-0.92555	-0.62043	-1.12255
Chd2	1.0837	0.907772	0.684481	-0.885347	-0.625047	-1.16555
Ccdc186	1.04077	0.970604	0.675244	-0.887918	-0.66195	-1.13675
Baz2a	1.0297	0.941533	0.721183	-0.915046	-0.647541	-1.12983
Maml2	1.08278	0.807561	0.800372	-1.00784	-0.614426	-1.06844
Peak1	1.07794	0.798544	0.818504	-0.915949	-0.656104	-1.12294
Rab11fip3	0.94966	0.876093	0.880647	-0.957282	-0.641135	-1.10798
Lrch3	0.989636	0.865438	0.828476	-0.984361	-0.55576	-1.14343
Zfp516	0.972139	0.825456	0.890656	-0.988564	-0.568267	-1.13142
Med13l	0.997403	0.846538	0.85815	-0.874315	-0.671678	-1.1561
Spen	0.994745	0.8783	0.836813	-0.862783	-0.713087	-1.13399
Ptar1	1.12196	0.836524	0.74059	-0.93278	-0.705689	-1.0606
Kmt2b	1.08801	0.803475	0.817539	-0.863002	-0.759245	-1.08677
Chd9	1.09566	0.810594	0.805884	-0.901178	-0.762116	-1.04884
4930412O13Rik	0.872393	0.753788	1.00795	-0.851209	-0.47867	-1.30426
Fnip2	0.880183	0.674509	1.10777	-0.820473	-0.626435	-1.21555
Lcmt2	0.928245	0.66916	1.05126	-0.897375	-0.524453	-1.22683
Zcchc14	0.9564	0.76225	0.967692	-0.947349	-0.588137	-1.15086
Kif1b	0.989852	0.712387	0.98177	-0.912888	-0.614425	-1.1567
Nf1	1.06381	0.701647	0.910083	-0.890872	-0.608098	-1.17657
Mast4	1.01197	0.758231	0.915279	-0.91342	-0.604214	-1.16784
Aff4	1.10099	0.700522	0.889706	-0.98664	-0.65323	-1.05135
Cep350	1.06607	0.714604	0.909729	-0.947137	-0.638525	-1.10474
Phc3	1.10173	0.694512	0.888704	-0.948475	-0.637165	-1.0993
Ago2	1.0374	0.727786	0.935959	-0.953955	-0.671436	-1.07576
Crybg3	1.04273	0.675774	0.963589	-0.975679	-0.608615	-1.0978
Tmem245	1.05733	0.685959	0.941728	-0.970634	-0.619506	-1.09487
Ppp1r9a	1.11686	0.700924	0.847639	-0.992577	-0.554979	-1.11787
Dst	1.09331	0.634956	0.927199	-0.938342	-0.552749	-1.16438
Wdfy3	1.11211	0.636117	0.912781	-0.953654	-0.572232	-1.13512
Cbl	1.11972	0.62507	0.925633	-0.837616	-0.674012	-1.1588
Ago3	1.07743	0.705011	0.894758	-0.778765	-0.691345	-1.20709
Ino80d	1.05992	0.734778	0.891044	-0.809082	-0.686153	-1.1905
Smg1	1.09425	0.695199	0.871281	-0.80372	-0.620298	-1.23671
Gm38394	1.06754	0.684262	0.912502	-0.759967	-0.661751	-1.24259
Brwd1	1.09409	0.734504	0.854273	-0.781753	-0.710296	-1.19081
Zc3h11a	1.06774	0.785445	0.83659	-0.789131	-0.711396	-1.18925
Kmt2d	1.04394	0.82632	0.834451	-0.802264	-0.754025	-1.14843
Gan	1.08127	0.764891	0.85514	-0.833579	-0.73957	-1.12815
Leng8	1.00249	0.753425	0.939223	-0.805553	-0.709176	-1.18041
Psg17	0.971891	0.798352	0.943551	-0.793043	-0.795735	-1.12502
Braf	1.02664	0.737009	0.944636	-0.802886	-0.793628	-1.11177
Kmt2c	0.988826	0.739128	0.976427	-0.774693	-0.79091	-1.13878
Zfp871	1.09513	0.685216	0.905306	-0.769678	-0.75339	-1.16258
Kmt2a	1.08381	0.727013	0.880583	-0.780684	-0.747415	-1.16331
Tet3	1.09879	0.731481	0.865749	-0.808733	-0.752488	-1.1348
6030458C11Rik	1.01565	0.786222	0.914684	-0.83093	-0.792094	-1.09353
Hectd4	1.02098	0.772182	0.919158	-0.8675	-0.745997	-1.09882
Usf3	1.03008	0.719778	0.947521	-0.8555	-0.703073	-1.1388
Syne1	1.05973	0.703627	0.938509	-0.882637	-0.726272	-1.09296
Gm14443	0.938293	0.323925	1.1629	-1.04007	-0.135102	-1.24994
Rnft2	1.12137	0.155064	1.12784	-1.1568	-0.217419	-1.03005
Neb	1.05702	0.347166	1.10259	-1.11527	-0.286788	-1.10472
Tmem212	1.01449	0.259872	1.231	-1.05709	-0.391193	-1.05709
Gli1	0.745702	0.488093	1.31064	-1.06184	-0.379792	-1.10281
Dcst1	0.696179	0.348647	1.4533	-1.07099	-0.472416	-0.954725
Lca5l	0.81669	0.293387	1.35353	-1.18105	-0.327003	-0.955557
Zfp174	0.875442	0.588521	1.19794	-1.09935	-0.674398	-0.888152
Ahnak2	0.856633	0.533575	1.2433	-1.12386	-0.626169	-0.883476
Mycbp2	1.01156	0.540254	1.08966	-1.04586	-0.542197	-1.05342
Rnf213	0.98292	0.511975	1.13638	-1.03887	-0.538085	-1.05432
Zc3h6	0.986969	0.598897	1.06149	-1.12649	-0.520683	-1.00018
Rnf8	0.889508	0.597767	1.15398	-1.13455	-0.532564	-0.974139
Aldh1l2	0.865749	0.860975	0.960478	-1.21995	-0.628772	-0.838475
Ppp1r26	0.874095	0.805937	0.986664	-1.26395	-0.57588	-0.826863
Cln8	0.766779	0.840702	1.07054	-1.19235	-0.612639	-0.873032
Stbd1	0.772555	0.88023	1.00071	-1.26417	-0.516219	-0.87311
Tcp11l2	0.668858	0.713819	1.22714	-1.26112	-0.537785	-0.810913
Abtb2	0.632107	0.831178	1.19126	-1.18962	-0.698664	-0.766264
Mapk1ip1	0.65176	0.86546	1.12962	-1.22554	-0.57254	-0.848766
Trp53	0.647391	0.927277	1.08168	-1.23705	-0.62739	-0.791906
Fsbp	0.659726	0.92872	1.06021	-1.26783	-0.596954	-0.783866
Il1b	0.906206	0.494102	1.21173	-1.22445	-0.740559	-0.647031
Serac1	0.858431	0.552179	1.24821	-1.05679	-0.808293	-0.793734
Mnt	0.810581	0.600698	1.24415	-1.1155	-0.815607	-0.724321
Clec2d	0.76142	0.594867	1.28347	-1.11053	-0.855572	-0.67365
Vamp1	1.0059	0.576666	1.06187	-1.23583	-0.638348	-0.770258
Cyp4f13	0.921476	0.624863	1.09141	-1.28751	-0.672776	-0.67746
Zfp882	0.991216	0.661227	1.0116	-1.24499	-0.702822	-0.716229
Pycr1	0.831168	0.697564	1.12523	-1.25423	-0.742819	-0.65692
Scnn1a	0.817633	0.815355	1.04841	-1.23102	-0.712643	-0.737737
Afap1l1	0.609218	0.57597	1.17557	-1.58149	-0.154661	-0.624602
Zic2	0.754753	0.443332	1.23387	-1.4116	-0.195368	-0.824989
Mttp	0.504106	0.772755	1.22141	-1.41834	-0.363794	-0.716136
Pnma1	0.695271	0.780924	0.997896	-1.58517	-0.405007	-0.483917
Trib3	0.766597	0.734127	0.921848	-1.56098	-0.102351	-0.75924
Tspan2	0.758096	1.04709	0.757547	-1.41833	-0.361794	-0.782608
Arhgef2	0.870465	0.915697	0.793244	-1.38767	-0.332418	-0.85932
Glrp1	0.867824	0.928933	0.804568	-1.3482	-0.367884	-0.88524
Otub2	0.779951	0.838468	0.906575	-1.50069	-0.299901	-0.724403
Slc6a9	0.874797	0.844299	0.837195	-1.45414	-0.328476	-0.773671
Stc2	0.895199	0.931823	0.702749	-1.46583	-0.285166	-0.778774
Gpt2	0.848537	0.850811	0.765023	-1.53942	-0.168149	-0.756798
Atf5	0.810102	0.869725	0.80262	-1.53451	-0.210242	-0.737695
Ccdc159	1.13166	0.579988	0.827292	-1.44932	-0.497896	-0.591722
Lmntd2	1.05244	0.452401	0.97492	-1.45857	-0.300377	-0.720817
Txnip	0.953058	0.836487	0.842286	-1.23085	-0.395402	-1.00558
Gbx1	0.958898	0.780509	0.886342	-1.23333	-0.3838	-1.00862
Ddr2	0.945906	0.811426	0.907833	-1.13514	-0.478956	-1.05107
Aff1	1.03825	0.74857	0.879822	-1.13159	-0.513645	-1.0214
Letm2	0.981643	0.730887	0.921205	-1.29868	-0.472833	-0.86222
Bbc3	0.99911	0.639647	0.987838	-1.30744	-0.522981	-0.796169
Ttc28	1.03137	0.609531	0.956261	-1.31404	-0.417487	-0.86563
Acot2	0.817907	0.674518	1.08883	-1.29506	-0.33799	-0.948208
Fer1l5	0.831263	0.757062	1.05631	-1.19492	-0.458969	-0.990747
Rsad2	0.424941	0.317443	1.50008	-0.767815	-0.108197	-1.36645
Gsg1	0.529458	0.504743	1.32703	-0.399022	-0.424531	-1.53768
Gm14401	0.277831	0.770312	1.21351	-1.14747	0.120932	-1.23512
Col11a2	0.561273	0.827674	1.13604	-1.2193	-0.222584	-1.0831
Cacnb1	0.374259	0.700228	1.40704	-1.08659	-0.353771	-1.04116
Pate1	0.399032	0.789309	1.34902	-1.03628	-0.436348	-1.06473
Nova2	0.377574	0.579128	1.44374	-1.15752	-0.218114	-1.02481
Frat2	0.358687	0.701744	1.39108	-1.25221	-0.319816	-0.879481
Mss51	0.73033	1.23995	0.328788	-0.624539	-0.119997	-1.55454
H2ac10	0.434658	0.997698	0.801788	-0.175742	-0.313864	-1.74454
AA467197	0.752789	1.24099	0.543871	-0.564879	-0.578683	-1.39409
Igip	0.725485	1.26199	0.635638	-0.743621	-0.658872	-1.22062
Hoxa9	0.746086	0.857128	0.975338	-0.516498	-0.604062	-1.45799
Aoc2	0.677215	1.0398	0.769942	-0.323618	-0.621972	-1.54137
Dnase1	0.315708	1.01254	1.19538	-0.92445	-0.404071	-1.19511
Tmem151a	0.318547	1.10481	1.15339	-0.807161	-0.629449	-1.14013
Wnk4	0.299078	0.995355	1.21332	-0.564077	-0.625041	-1.31864
Gm14296	0.306362	1.00564	1.13012	-0.641584	-0.359393	-1.44114
Ikzf2	0.352437	1.27718	0.843998	-0.41812	-0.677807	-1.37769
Piwil4	0.494118	1.14826	0.947918	-0.566801	-0.719973	-1.30352
Epha8	0.213406	1.38086	0.809783	-0.597903	-0.453988	-1.35216
Nradd	0.471462	1.25561	0.825451	-0.751932	-0.492035	-1.30855
S100a6	-1.25462	-0.622127	-0.772564	0.75812	0.746852	1.14434
Mief2	-1.27297	-0.587935	-0.795711	0.965766	0.706653	0.984201
Znhit3	-1.28568	-0.459253	-0.887626	0.926864	0.721586	0.984109
Tmem14c	-1.02215	-0.640769	-1.01009	0.685645	0.794364	1.19299
Arpc3	-1.02301	-0.777495	-0.918303	0.923267	0.754158	1.04139
Mt1	-1.06173	-0.79393	-0.854744	0.850783	0.758211	1.10141
Atp5j2	-1.04294	-0.814242	-0.849147	0.867047	0.713503	1.12578
Tmsb4x	-0.948654	-0.781641	-0.952445	0.843912	0.620158	1.21867
Tmsb10	-0.875726	-0.754105	-1.07633	0.886883	0.730063	1.08922
Trappc1	-1.00758	-0.845747	-0.706006	1.14942	0.227489	1.18242
Sertad3	-0.885309	-0.86878	-0.859724	1.17854	0.328175	1.10709
Snrnp25	-1.17997	-0.725762	-0.695447	1.05457	0.393054	1.15356
Nr4a2	-1.03621	-0.568431	-1.00592	1.08272	0.409041	1.1188
Lsm3	-1.03582	-0.740712	-0.879611	1.02183	0.481686	1.15262
Tubb3	-1.0493	-0.719911	-0.867525	1.05498	0.427473	1.15429
Nqo1	-1.04751	-0.940052	-0.696123	1.12478	0.614826	0.944085
Tubb2a	-0.988221	-1.01775	-0.667009	1.12353	0.574726	0.974723
Psmc2	-1.01593	-0.874828	-0.756187	1.24579	0.480215	0.920949
Ddx39a	-1.0107	-0.846759	-0.82127	1.13779	0.541141	0.999804
Selenoh	-1.06091	-0.849355	-0.758898	1.12728	0.528355	1.01352
C1d	-1.0066	-1.06601	-0.541917	1.00641	0.449908	1.1582
P2ry6	-0.95332	-1.0235	-0.657307	1.09369	0.431877	1.10856
Tpgs2	-0.93859	-1.02072	-0.705506	1.09398	0.512558	1.05828
Mrpl18	-0.935798	-1.03111	-0.698605	1.06873	0.519102	1.07769
Cox7a2	-1.22844	-0.795491	-0.625772	0.965791	0.60114	1.08278
Gm10131	-1.23832	-0.883696	-0.521941	0.980655	0.646939	1.01637
Slc25a10	-1.03109	-0.928357	-0.74806	1.04418	0.687142	0.976185
Nudt15	-1.04193	-0.899821	-0.75136	1.06656	0.613576	1.01298
Cox6b1	-1.02293	-0.942617	-0.729368	1.06988	0.62799	0.997041
Prl2c3	-1.00601	-0.929801	-0.755627	1.01775	0.596018	1.07767
Psmb4	-1.05016	-0.870578	-0.786509	1.02564	0.675241	1.00636
Sumo2	-1.07452	-0.8321	-0.789367	1.02701	0.631477	1.0375
Gins1	-1.0751	-0.922085	-0.668378	0.969407	0.557421	1.13874
Slc25a5	-1.07375	-0.935747	-0.683226	0.95379	0.665783	1.07315
Txn1	-1.07826	-0.93212	-0.669304	0.912859	0.632021	1.1348
Smu1	-1.00727	-0.979835	-0.710753	0.955611	0.659893	1.08236
Psmb3	-1.01833	-0.938308	-0.744154	0.892809	0.683435	1.12455
Cdc6	-0.588179	-0.901395	-1.15874	1.10739	0.563908	0.977013
Esco2	-0.622069	-0.929839	-1.09538	1.22602	0.577525	0.843742
Apcdd1	-0.767725	-0.932306	-0.942889	1.26139	0.459517	0.922018
Tubb6	-0.746798	-0.981564	-0.947786	1.13353	0.541305	1.00131
Rnaseh2b	-0.717648	-1.00486	-0.947955	1.13074	0.532524	1.00721
Erg28	-0.733037	-0.982923	-0.965577	1.17684	0.598774	0.905917
Acat2	-0.756609	-0.902837	-1.02795	1.14192	0.603155	0.942327
Ankrd1	-0.907973	-0.88147	-0.92904	1.11544	0.744938	0.858103
Marcksl1	-0.932674	-0.786425	-0.982443	1.17022	0.717811	0.813515
Cfl1	-0.963967	-0.796942	-0.949982	1.1072	0.698448	0.905241
Nasp	-0.849525	-0.750491	-1.09189	1.13635	0.673684	0.881879
Msmo1	-0.834726	-0.784754	-1.07199	1.17657	0.700557	0.814343
Fdft1	-0.748632	-0.889446	-1.05766	1.15743	0.710166	0.828139
Sqle	-0.791015	-0.869243	-1.0259	1.21359	0.668403	0.804164
Hmgcs1	-0.769858	-0.797574	-1.10304	1.21236	0.625026	0.833078
Hmgcr	-0.755328	-0.872606	-1.05914	1.16227	0.634201	0.890607
Idi1	-0.743419	-0.855674	-1.09199	1.13737	0.671779	0.881934
Magoh	-0.833039	-0.821407	-1.03717	1.04933	0.590969	1.05132
Hat1	-0.753933	-0.91957	-1.03598	1.01413	0.694154	1.0012
Pclaf	-0.748308	-0.947225	-1.00607	1.0271	0.645258	1.02925
Pecam1	-0.89085	-0.89085	-0.89085	1.18794	0.512171	0.972434
Dipk2a	-0.922428	-0.904363	-0.873639	1.10528	0.605076	0.990077
Psmd13	-0.911193	-0.845518	-0.932996	1.13721	0.568918	0.983582
Tuba1c	-0.937997	-0.840337	-0.92188	1.13834	0.625062	0.936816
Pgd	-0.902887	-0.895781	-0.915564	1.09158	0.677032	0.945624
Skp1	-0.912178	-0.901328	-0.905942	1.0372	0.69273	0.989518
Dbi	-0.809482	-0.999334	-0.906404	1.06908	0.707572	0.938567
Insig1	-0.82405	-0.980177	-0.91285	1.09629	0.734332	0.886457
Tent5b	-0.828789	-0.929978	-0.955507	1.07602	0.685903	0.952355
Ahsa1	-0.894681	-0.947059	-0.876738	1.0713	0.701785	0.945399
Actb	-0.865548	-0.973614	-0.875283	1.08263	0.686908	0.944904
Ptma	-0.911115	-1.03875	-0.765911	0.947981	0.73723	1.03057
Actg1	-0.929406	-1.04776	-0.731973	0.953121	0.716156	1.03986
H2az1	-0.911023	-1.03254	-0.778437	0.946761	0.773991	1.00125
Chchd2	-0.901559	-1.07638	-0.738475	0.928926	0.786996	1.00049
Dad1	-0.858474	-1.06384	-0.788514	1.05934	0.717109	0.934375
Rrm2	-0.808763	-1.05411	-0.859637	0.986717	0.779338	0.956454
Mcm10	-0.78432	-1.07994	-0.853536	0.995123	0.771947	0.950725
Dazap2	-0.827949	-0.951003	-0.942452	0.992929	0.719059	1.00942
Id3	-0.811415	-0.94101	-0.97219	0.929963	0.763655	1.031
Gpcpd1	-0.806724	-0.944345	-0.976348	0.980439	0.781496	0.965483
Rpa1	-0.816525	-1.03189	-0.87096	0.935694	0.744134	1.03955
Mcm4	-0.863248	-0.984914	-0.88308	0.942085	0.802784	0.986373
Socs1	-0.852395	-0.989975	-0.885766	0.965229	0.773741	0.989166
Prdx1	-0.923135	-0.941589	-0.855953	0.897525	0.736815	1.08634
Cox7b	-0.936673	-0.921449	-0.873494	0.935353	0.792258	1.004
Pcna	-0.904781	-0.949484	-0.871789	0.994608	0.739952	0.991495
H3f3a	-0.909347	-0.952702	-0.85689	1.02525	0.695585	0.998101
Prl2c2	-0.932768	-0.954355	-0.821806	1.01295	0.648558	1.04742
Phb	-0.958598	-0.911178	-0.842839	1.02972	0.66246	1.02043
Ldha	-0.933709	-0.911231	-0.867289	1.02822	0.654285	1.02972
Chek1	-0.786453	-1.06033	-0.878735	0.981125	0.893874	0.850523
Csrnp1	-0.79178	-1.02719	-0.91186	0.91668	0.889623	0.924526
Tiparp	-0.77045	-1.02088	-0.930682	1.03809	0.805747	0.878173
Ccn1	-0.840832	-0.94196	-0.950555	0.999258	0.874379	0.859711
Gadd45b	-0.832373	-0.958577	-0.940091	1.01961	0.841363	0.870065
Sap18	-0.84291	-0.947495	-0.941527	1.0158	0.837154	0.878978
Dstn	-0.943219	-0.777556	-1.00606	0.984241	0.814035	0.928555
Dhfr	-0.929559	-0.803709	-0.998545	0.968567	0.870694	0.892553
Sertad1	-0.917897	-0.849695	-0.965894	0.905174	0.837239	0.991072
Cdh17	-0.915119	-0.88759	-0.930053	0.891413	0.821065	1.02028
Cdc42	-0.854867	-0.874499	-1.00158	0.99752	0.822859	0.910571
Dynll1	-0.901278	-0.867003	-0.967512	0.93926	0.853826	0.942707
Hspe1	-0.84593	-0.929816	-0.9604	0.942509	0.879709	0.913928
Trim36	-0.59346	-1.2029	-0.875665	1.0196	0.705317	0.947107
Mmp3	-0.668649	-1.15482	-0.867052	1.06951	0.740454	0.880557
Uhrf1	-0.647498	-0.992111	-1.06353	1.01414	0.772002	0.917001
Siah2	-0.600448	-1.05328	-1.03411	1.05987	0.735862	0.89211
Ccn2	-0.679041	-1.06403	-0.96592	0.973342	0.767566	0.968084
Arl4a	-0.643263	-1.02347	-1.02266	1.00765	0.662824	1.01892
Nedd8	-0.643799	-0.97879	-1.03545	0.795192	0.624893	1.23795
Osgin1	-0.895194	-0.970474	-0.848593	0.770225	0.807987	1.13605
Ufc1	-0.864859	-0.926832	-0.912259	0.853684	0.679912	1.17035
Uqcrh	-0.902639	-0.943892	-0.845511	0.965957	0.583162	1.14292
Ormdl2	-0.851109	-1.19356	-0.649875	0.971649	0.846846	0.876044
Atp5g1	-0.792647	-1.20403	-0.694198	0.959646	0.764049	0.967176
Sf3b5	-0.687421	-1.22821	-0.770404	0.929874	0.781405	0.974762
Rpa3	-0.856975	-1.15727	-0.677013	0.874242	0.745861	1.07115
Atp5g3	-0.833172	-1.20024	-0.631383	0.939665	0.643936	1.08119
Ung	-0.801986	-1.11354	-0.769571	0.9585	0.62316	1.10343
Timm8b	-0.820562	-1.1176	-0.75615	0.922569	0.67948	1.09227
Mcm6	-0.80248	-1.1224	-0.77896	0.990534	0.714192	0.999116
Vmn1r42	-0.76944	-1.14065	-0.786277	0.922885	0.7074	1.06608
Sdhd	-0.736258	-1.2224	-0.687453	1.09158	0.563684	0.990853
Rfc5	-0.72407	-1.19859	-0.738384	1.06179	0.590211	1.00904
Vcp	-0.833352	-1.13905	-0.712275	1.07201	0.646331	0.966341
Coq7	-0.80994	-1.1868	-0.676257	1.01396	0.637316	1.02172
Tuba1b	-0.820538	-1.07768	-0.768998	1.10872	0.52405	1.03444
Tuba1a	-0.697009	-1.12794	-0.854605	1.06663	0.615239	0.997686
Cript	-0.770565	-1.12395	-0.783182	1.02819	0.588112	1.06139
Crip1	-0.817209	-1.04447	-0.830975	1.06543	0.59953	1.0277
Sec61b	-0.747675	-1.05577	-0.880727	1.05336	0.579481	1.05133
Gm9844	-1.10344	-1.0049	-0.574078	1.04142	0.74292	0.898078
Oser1	-1.02525	-1.03519	-0.643983	1.01562	0.894493	0.794315
Rsrp1	-0.950462	-1.13817	-0.602788	1.01925	0.857338	0.814825
Rpa2	-1.01312	-1.07877	-0.542209	1.20665	0.570494	0.856961
Arl4d	-0.914311	-1.1546	-0.598317	1.13227	0.687264	0.847699
Mvd	-0.841485	-1.20509	-0.597165	1.12067	0.578111	0.944959
Socs3	-0.899753	-1.10256	-0.653835	1.17457	0.553521	0.928057
Nppb	-0.817934	-1.02804	-0.878455	0.780359	1.01552	0.928544
Lars2	-0.86605	-1.0989	-0.752397	0.823284	0.995667	0.898399
H3f3b	-0.881243	-1.00177	-0.851813	0.896586	0.898462	0.939778
Samm50	-0.825483	-1.06392	-0.830972	0.792324	0.894494	1.03356
Klf16	-0.855584	-1.01951	-0.848665	0.810854	0.853351	1.05955
H2ax	-0.810897	-1.03434	-0.879838	0.822873	0.87318	1.02903
Dhrs4	-1.00921	-0.923386	-0.769127	0.637374	1.04439	1.01996
Atp6v1e1	-1.01052	-1.01372	-0.683694	0.791736	0.855568	1.06063
Sap18b	-0.998588	-1.05583	-0.648393	0.764119	0.921928	1.01676
Atp5md	-1.15632	-0.841277	-0.696968	0.776162	0.843338	1.07507
Ubc	-1.01664	-0.893687	-0.820734	0.887545	0.862047	0.981474
Oaz1	-1.07536	-0.941442	-0.68839	0.904415	0.752001	1.04878
Siah1b	-1.05633	-0.969232	-0.688342	0.903402	0.816286	0.99422
Ifrd1	-1.05728	-0.822468	-0.844586	1.01843	0.844958	0.860941
Ubb	-1.05231	-0.779629	-0.888709	1.04274	0.837325	0.840588
Dusp1	-1.09959	-0.795153	-0.810561	1.10407	0.818868	0.782368
Hspb8	-1.05499	-0.856679	-0.80435	1.06338	0.896031	0.756615
Sat1	-1.09654	-0.92433	-0.676848	1.08087	0.878162	0.738686
Lamc2	-1.08941	-0.885581	-0.743746	0.994696	0.871531	0.852514
Gmnn	-0.708978	-0.809553	-1.10487	1.04315	0.412981	1.16727
Nr4a1	-0.707537	-0.728865	-1.20562	0.931895	0.551794	1.15833
Mxd3	-1.04534	-0.579493	-1.01518	0.879145	0.550544	1.21032
Mrpl54	-0.84753	-0.623916	-1.15212	0.803207	0.547521	1.27284
S100a11	-1.12054	-0.295549	-1.14203	1.08614	0.52416	0.947819
Cyp2t4	-0.958402	-0.439079	-1.19088	1.25953	0.63998	0.68885
Fdps	-1.09797	-0.424162	-1.09581	1.15116	0.653178	0.813599
Cycs	-1.03028	-0.443124	-1.15274	1.15155	0.731184	0.743407
Lurap1l	-0.973523	-0.802819	-0.94699	0.989584	0.747028	0.986721
Sub1	-1.00259	-0.80631	-0.903412	1.02514	0.678729	1.00844
Cd24a	-1.00869	-0.776312	-0.927602	1.04351	0.69749	0.971614
Psma2	-1.04284	-0.732043	-0.913866	1.06922	0.601485	1.01805
Nop10	-0.971075	-0.683691	-1.03778	1.02143	0.644576	1.02654
Sarnp	-1.00956	-0.659588	-1.02303	1.08438	0.679854	0.927943
Mrps6	-1.05191	-0.650913	-0.981228	1.06598	0.633509	0.984559
S100a10	-1.03094	-0.698534	-0.969816	1.04117	0.671002	0.987112
Opn3	-1.03808	-0.648852	-1.01966	0.997258	0.798697	0.91063
Calr	-1.11618	-0.713068	-0.867033	1.10077	0.729228	0.866288
Nsdhl	-1.08036	-0.708136	-0.914019	1.06492	0.716318	0.921278
Ccne1	-0.997254	-0.545703	-1.13038	1.06924	0.795585	0.808517
Cetn2	-1.04578	-0.495316	-1.12118	1.0535	0.8054	0.803382
Cacybp	-1.09016	-0.614578	-0.982146	1.08913	0.856347	0.741406
Stip1	-1.05758	-0.60084	-1.0196	1.13318	0.814545	0.730296
Morf4l2	-0.901439	-0.778076	-1.02781	1.1323	0.827198	0.747824
Ptges3	-0.977716	-0.678827	-1.0366	1.11235	0.895129	0.685661
Cyp51	-0.847733	-0.697488	-1.13213	1.17926	0.762543	0.735548
Fam72a	-0.932615	-0.681139	-1.08237	1.10955	0.743132	0.843451
Nme1	-0.816588	-0.553621	-1.14885	1.29287	0.236565	0.989628
Snai1	-0.594744	-0.658968	-1.27102	1.38533	0.45074	0.688664
S100a7a	-0.566004	-0.503237	-1.47637	1.05163	0.635668	0.858315
Cdkn2aip	-0.847375	-0.574929	-1.23022	1.13177	0.779374	0.741377
Pin4	-0.869715	-0.406208	-1.31945	1.07994	0.865253	0.65018
Mmp1a	-0.296809	-0.971809	-1.31284	0.889345	0.949467	0.742646
Armc7	-0.232714	-0.9388	-1.34428	1.14352	0.750214	0.622064
Angptl4	-1.11039	-0.611908	-0.972912	0.920557	0.996668	0.777989
Hspa2	-1.06288	-0.751296	-0.89824	0.995214	0.989258	0.727949
Bud31	-0.967951	-0.627148	-1.10042	0.982638	0.971055	0.741826
Cdkn1a	-0.886184	-0.645723	-1.16503	0.9624	0.937636	0.796901
Dnaja1	-0.888713	-0.677215	-1.13908	0.991011	0.896293	0.8177
Gadd45g	-0.863435	-0.787402	-1.06522	1.02743	0.94037	0.74825
Mex3b	-0.889761	-0.827177	-1.0022	1.04931	0.945544	0.72428
Dnajb4	-0.885186	-0.778985	-1.03876	1.00398	1.04872	0.650234
Egr2	-0.860164	-0.73774	-1.10199	1.04207	0.97273	0.685095
Cdkal1	-0.796603	-0.682713	-1.18453	0.857365	1.15766	0.648824
Zfp619	-0.846071	-0.767263	-1.09049	0.692572	1.05089	0.960358
Serpine1	-0.881048	-0.810921	-0.998985	0.705669	1.21574	0.769547
Adamts1	-0.949963	-0.819131	-0.956546	0.797682	1.05565	0.872307
H1f2	-0.951945	-0.747013	-1.01454	0.852178	1.08561	0.775711
Sgk1	-0.775744	-0.691835	-1.22425	0.941401	0.910886	0.839547
Ccne2	-0.762636	-0.745504	-1.19284	0.97047	0.882506	0.848005
Snrpd3	-0.723878	-0.734942	-1.21815	0.961824	0.690255	1.02489
Dck	-0.630022	-0.844271	-1.20957	0.944844	0.763639	0.975376
Gm10282	-0.674919	-0.857779	-1.16072	0.964952	0.729152	0.999315
Dusp5	-0.728338	-0.649335	-1.27356	1.07485	0.906828	0.669557
Gpr137c	-0.588256	-0.776941	-1.27492	1.0744	0.932599	0.633115
Sesn2	-0.532786	-1.00674	-1.12861	1.0178	0.949904	0.700434
Ldlr	-0.551372	-0.892043	-1.22322	1.03548	0.788951	0.842204
Sc5d	-0.641242	-0.904929	-1.14068	1.09907	0.781989	0.805787
Dhcr24	-0.627763	-0.982324	-1.0709	1.14923	0.754202	0.777552
Slc20a1	-0.796273	-1.04983	-0.864808	0.989532	1.02676	0.69462
Fbxo33	-0.832683	-0.979561	-0.891636	1.04747	1.03198	0.624435
Plk2	-0.898323	-1.01211	-0.814773	1.04574	0.861274	0.818188
Epc1	-0.93067	-0.97382	-0.821168	1.0601	0.846144	0.819408
Alyref	-0.983928	-0.979606	-0.748143	1.08513	0.891404	0.735143
Tmem41b	-0.954178	-0.933547	-0.816007	1.14304	0.898122	0.662566
Hes1	-0.955023	-0.861579	-0.900052	1.1136	0.874074	0.728981
Clp1	-0.953469	-0.86098	-0.906916	1.09607	0.862418	0.762879
Fosb	-0.867027	-0.918168	-0.927615	1.12994	0.878778	0.70409
Sirt1	-0.909736	-0.934006	-0.868612	1.14674	0.832511	0.733102
Hsph1	-0.997298	-0.887893	-0.836083	1.0188	0.975432	0.727041
Ncbp2	-0.908939	-0.917111	-0.904655	1.02669	0.91687	0.787149
Arc	-0.891604	-0.904966	-0.924935	1.07314	0.925163	0.723202
Bag3	-0.892003	-0.886027	-0.943295	1.05097	0.957455	0.712899
Hsp90aa1	-0.92146	-0.850144	-0.957177	1.02112	0.928786	0.778875
Hspa1b	-0.928477	-0.851558	-0.95361	0.962087	0.951317	0.82024
Klf4	-0.976099	-0.778907	-0.971267	0.941256	0.987562	0.797455
Rcan1	-0.912662	-0.808367	-1.00434	0.975648	0.980276	0.76945
Brd2	-0.93351	-0.766015	-1.02358	0.97547	0.961625	0.786006
Rnd3	-0.777157	-0.908206	-1.03417	0.981435	0.987347	0.750747
Hexim1	-0.873593	-0.87753	-0.980212	0.918781	1.00408	0.808477
Dnajb1	-0.860401	-0.914677	-0.958965	0.987865	0.91193	0.834248
Srsf7	-0.813298	-0.908709	-1.007	0.989358	0.927892	0.811752
Hmox1	-1.00501	-0.931731	-0.785792	0.91946	1.03081	0.77226
Atf3	-0.974278	-0.918771	-0.841215	0.893305	0.977239	0.863718
Jun	-0.888788	-0.965306	-0.881858	0.958237	0.92213	0.855585
Hspa8	-0.939869	-0.919275	-0.875968	0.995762	0.874634	0.864715
Srxn1	-0.951137	-0.923633	-0.859203	0.988207	0.915349	0.830418
Id2	-0.943421	-0.864916	-0.928183	0.902926	0.961751	0.871844
Fos	-0.920326	-0.892145	-0.924832	0.963881	0.8964	0.877021
Tob1	-0.894845	-0.883276	-0.958196	0.958146	0.9203	0.85787
Rasd1	-1.01968	-0.762556	-0.907581	1.20144	0.788649	0.699733
Nfe2	-0.892677	-0.892677	-0.892677	1.27025	0.753507	0.654269
Pirb	-0.895555	-0.895555	-0.895555	1.24946	0.716852	0.72035
Mtfr2	-0.752021	-0.935344	-1.00051	1.15603	0.922284	0.609563
Cdr2	-0.705947	-0.86201	-1.10822	1.16649	0.877598	0.632093
Acly	-0.741362	-1.0439	-0.921105	1.118	0.814718	0.773645
Thbs1	-0.729742	-1.00909	-0.96683	1.12318	0.771172	0.811307
Hsd17b7	-0.791796	-0.861643	-1.03773	1.20176	0.75834	0.731069
Amotl2	-0.795016	-0.945576	-0.966155	1.15805	0.780322	0.768377
Zfp36	-0.858026	-0.891411	-0.974949	1.07635	0.856487	0.791544
Rgs16	-0.775829	-0.925615	-1.01646	1.07954	0.83671	0.80165
Mapre1	-0.796454	-0.913338	-1.00263	1.12392	0.820036	0.768469
Srsf2	-0.822141	-0.868596	-1.03489	1.0293	0.862556	0.833771
Plaur	-0.769794	-0.876625	-1.07397	1.01761	0.8397	0.863077
Slbp	-0.822716	-0.882764	-1.01307	1.06639	0.737879	0.914283
Arpc5	-0.765644	-0.919177	-1.03033	1.07197	0.757637	0.885545
Gcat	-0.197962	-1.23986	-0.996364	0.275059	1.18965	0.969475
Zfp518a	-0.535487	-1.22611	-0.841711	0.612656	1.26435	0.726295
Slc4a5	-0.472456	-1.17914	-0.840069	0.424318	1.46012	0.607227
Ccl9	-0.484796	-0.866944	-1.26881	0.622239	0.899978	1.09834
Egr3	-0.376535	-0.822986	-1.31505	0.36275	1.12483	1.027
Klf2	-0.665405	-1.1104	-0.899882	0.600039	1.02636	1.04928
Btg2	-0.552461	-1.07546	-1.03207	0.620449	1.08375	0.955795
Arf2	-0.503173	-1.11334	-1.02832	0.612231	0.948061	1.08453
Qdpr	-0.553596	-1.2728	-0.829039	0.75488	0.878435	1.02212
Atp5mpl	-0.623728	-1.12646	-0.924911	0.741335	0.783463	1.1503
M1ap	-0.839295	-0.116592	-1.42636	0.308587	1.07006	1.0036
Mcemp1	-1.25699	-0.228213	-1.05658	0.655026	1.08922	0.79754
Coq10b	-1.25738	-0.44078	-0.943713	0.89108	0.936478	0.814313
Mfsd2a	-0.974307	-0.467817	-1.07482	0.954381	1.30329	0.259277
Tincr	-1.05914	-0.486208	-0.948539	0.604125	1.48872	0.401038
Ptger4	-0.334286	-0.778109	-0.946646	-0.163887	1.77821	0.444719
H2ac6	-0.468468	-0.794282	-0.858929	-0.359926	1.55952	0.922083
Rgs2	-0.713554	-1.16234	-0.488886	0.0281599	1.45994	0.876686
H3c15	-0.686378	-1.03098	-0.701682	0.080678	1.51059	0.827777
Gpr176	-0.728559	-0.926781	-0.926781	0.381149	1.40376	0.797215
Phkg1	-0.780254	-0.95632	-0.798546	0.397537	1.51394	0.623644
Rxfp1	-0.833365	-0.833365	-0.833365	0.234352	1.51679	0.748947
Acta1	-0.791299	-0.791299	-0.791299	-0.0215957	1.55262	0.842869
H4f16	-0.767496	-0.767496	-0.767496	0.00986764	1.69617	0.596449
Themis2	-0.781828	-0.781828	-0.781828	0.537758	1.69225	0.115473
Fam25c	-0.787785	-0.787785	-0.787785	0.250218	1.70576	0.407377
H3c10	-0.924165	-0.832221	-0.726484	0.45187	1.58947	0.441532
Meioc	-0.87254	-0.87254	-0.278977	-0.159156	1.79552	0.387695
Arid3c	-0.661402	-0.661402	-0.661402	0.0701408	1.91904	-0.0049694
Cited1	-0.480335	-1.02432	-0.792678	-0.0416746	0.748495	1.59051
Gm2026	-0.62736	-0.991305	-0.682234	0.0416569	0.579864	1.67938
Gm4181	-1.0791	-0.6671	-0.8164	0.270594	1.03617	1.25584
Rhob	-0.730077	-0.910933	-1.00432	0.437588	1.10394	1.1038
Oxt	-0.849269	-0.849269	-0.849269	0.179721	1.18222	1.18587
Btk	-0.868962	-0.868962	-0.868962	0.314561	1.08137	1.21095
Mefv	-0.922333	-0.327598	-0.691428	-0.593205	1.26477	1.2698
Slc7a4	-0.962183	-1.08317	-0.0109151	-0.308448	1.25219	1.11252
Prr11	-1.28444	-0.70017	-0.420261	0.0947595	1.09991	1.2102
H4c18	-1.22414	-0.805009	-0.353424	0.164956	0.760656	1.45696
Mrpl36	-0.973846	-1.15756	-0.354334	1.2036	0.243866	1.03827
9530053A07Rik	-1.08047	-0.866367	-0.404075	1.2605	-0.0611573	1.15157
Nr4a3	-1.08597	-0.893774	-0.52179	1.04793	0.181388	1.27222
1700020L13Rik	-0.983507	-0.983507	-0.542048	1.05277	0.179105	1.27719
Ndufaf8	-1.02481	-1.00492	-0.5041	1.05313	0.25022	1.23049
Casp6	-0.647079	-1.18377	-0.691842	1.24597	0.229781	1.04694
Setmar	-0.663424	-1.22459	-0.721425	1.20308	0.475708	0.930647
Etv2	-0.606287	-1.00736	-1.00736	1.0355	0.422853	1.16266
Afp	-0.629479	-1.11522	-0.911017	0.997829	0.546	1.11189
Hmgn2	-0.685129	-1.16787	-0.800076	1.02788	0.539285	1.0859
Psmd6	-0.670765	-1.14878	-0.812628	1.00868	0.469155	1.15433
Ociad2	-0.794104	-1.13539	-0.729487	0.828252	0.610134	1.2206
Ndufb6	-0.866063	-1.13477	-0.626979	0.797847	0.555695	1.27427
Fabp5	-0.843725	-1.06673	-0.673382	0.882068	0.36574	1.33603
2610001J05Rik	-0.757391	-1.10378	-0.748998	0.806858	0.471509	1.3318
Ap1m2	-0.866703	-0.866703	-0.866703	0.916804	0.347084	1.33622
Mrpl34	-0.940723	-0.904457	-0.779014	0.917393	0.410713	1.29609
Mrps21	-1.00263	-0.805707	-0.843867	0.914378	0.489877	1.24795
Chchd1	-1.06155	-0.858586	-0.730455	0.842509	0.544905	1.26318
Rasl11a	-1.07016	-1.08735	-0.334177	0.756312	0.376269	1.35911
Commd4	-1.02197	-1.03014	-0.459245	0.847805	0.292777	1.37077
Rpl37a	-0.836068	-1.23881	-0.514742	0.620595	0.686421	1.2826
Dctpp1	-0.897444	-1.13189	-0.613401	0.649189	0.743197	1.25035
Snrpg	-0.951931	-1.0958	-0.612616	0.700263	0.749351	1.21073
Atp5e	-1.103	-0.9785	-0.582448	0.751435	0.740429	1.17209
Gtf2b	-0.996476	-1.0328	-0.658821	0.796617	0.742182	1.1493
Ccdc124	-1.0506	-1.07538	-0.545812	0.846162	0.740417	1.08521
Dpp3	-1.0783	-1.12918	-0.414654	0.821277	0.683379	1.11748
Agfg2	-0.930041	-1.19133	-0.5255	0.865496	0.662776	1.1186
Mdh1	-0.960009	-1.08077	-0.629279	0.858151	0.6448	1.16711
S100a8	-0.973314	-1.0801	-0.611535	0.952717	0.592947	1.11929
Ccno	-1.06545	-0.405076	-0.951612	0.66688	0.241243	1.51401
Ccl6	-0.995722	-0.740245	-0.618064	0.704395	0.0432324	1.6064
Hp	-0.8072	-0.765464	-0.822628	0.668861	0.105548	1.62088
Apoa1	-0.789146	-0.789146	-0.789146	0.669593	0.0608727	1.63697
Sec61g	-0.728304	-0.91598	-0.71323	0.355327	0.297095	1.70509
Ankdd1b	-0.807515	-0.807515	-0.807515	0.320043	0.446654	1.65585
H2bc14	-0.80859	-0.80859	-0.80859	0.331622	0.440508	1.65364
Snrpd2	-0.928623	-0.92162	-0.769085	0.644993	0.579879	1.39446
Tent5c	-0.79705	-0.810323	-0.930159	0.507727	0.50253	1.52727
S100a3	-1.2085	-1.07927	-0.303421	0.726756	0.84164	1.0228
Nipsnap3b	-1.12632	-1.2061	-0.138378	0.610484	0.652213	1.2081
Spns3	-1.36134	-0.814288	-0.198199	0.565308	0.409555	1.39896
H2bc8	-1.02342	-1.10854	-0.118823	0.372415	0.304043	1.57432
Dhcr7	-1.27333	-0.56947	-0.7541	1.23746	0.556572	0.802866
Nobox	-1.33517	-0.741988	-0.380684	1.36857	0.377887	0.711384
Serpinb6b	-1.31274	-0.642866	-0.466351	1.48488	0.500303	0.436777
Cldn6	-0.867779	-0.799488	-0.632461	1.65008	-0.0453015	0.694947
Duox1	-1.06923	-0.735386	-0.673691	1.46127	0.184798	0.832238
Pwwp3b	-0.790631	-0.858963	-0.925033	1.42632	0.36474	0.783569
Gpr1	-0.86359	-0.86359	-0.86359	1.43653	0.448905	0.705334
Neurog2	-0.850405	-0.850405	-0.850405	1.51258	0.479573	0.559067
Iffo1	-1.01082	-0.818333	-0.797368	1.36697	0.555854	0.703703
Gm10053	-0.849609	-1.17134	-0.55155	1.34535	0.473933	0.753216
Evi2a	-0.951394	-0.998733	-0.595443	1.44617	0.396262	0.70314
Cd160	-0.588964	-1.08343	-0.844656	1.49188	0.426944	0.598229
Higd1a	-0.641153	-1.0143	-0.92383	1.3719	0.384981	0.822405
Slc7a8	-0.63323	-0.63323	-0.63323	1.57324	-0.63323	0.959676
Adam11	-0.836729	-0.504838	-0.916186	1.43	-0.225709	1.05346
Camk4	-0.557847	-0.352907	-1.33657	1.24978	-0.100545	1.09809
Rhox5	-0.531951	-0.546178	-1.25538	1.19078	-0.0498758	1.1926
Cldn15	-0.00703501	-1.04924	-1.04924	1.19545	1.14602	-0.235955
Ost4	0.355368	-1.13018	-1.34756	1.04591	0.769713	0.306748
Acyp2	-0.94339	-0.0793969	-1.23476	1.47304	0.617539	0.166971
Iqcn	-1.02976	-0.0658128	-1.02976	1.50499	0.767032	-0.14669
Fam189b	-0.871458	-0.855537	-0.877357	1.30654	0.956846	0.340965
Cfap73	-0.877909	-0.877909	-0.877909	1.30146	0.896969	0.4353
Fam166a	-0.937491	-0.759212	-0.937491	1.13886	1.10179	0.393546
1700094D03Rik	-0.990659	-0.808453	-0.817573	1.18382	1.0829	0.34997
Dnaja4	-0.85275	-0.905506	-0.889304	1.09203	1.13808	0.417454
Tlcd2	-0.852772	-0.918668	-0.90638	1.13175	1.02923	0.516833
Lix1	-0.882554	-0.882554	-0.882554	1.20901	1.00806	0.430597
Relt	-1.13136	-0.555848	-0.9468	1.08812	1.03347	0.51241
Nim1k	-0.903458	-0.664189	-1.09344	1.09453	1.03021	0.536348
Dnajb9	-1.12447	-0.784407	-0.74689	1.18126	0.937193	0.537315
Polr2l	-1.13486	-0.784385	-0.764088	1.12395	0.909855	0.649528
Slc25a38	-0.902156	-0.845635	-0.923887	1.25531	0.847102	0.569263
Clu	-1.03921	-0.758443	-0.884202	1.17486	0.907088	0.599911
Hspb1	-0.933667	-0.778754	-0.962448	1.1769	0.959283	0.538681
Uspl1	-0.930607	-0.828822	-0.928389	1.1618	0.95139	0.574628
Gla	-1.10829	-0.922129	-0.597963	1.24883	0.852033	0.527513
H4c9	-1.08921	-0.866655	-0.621224	1.40783	0.658884	0.510376
Nme2	-1.02219	-0.67467	-0.86985	1.43862	0.700787	0.427302
Tnfsf9	-0.831215	-0.742032	-1.03272	1.39232	0.698809	0.514844
Pygm	-0.804735	-0.614962	-0.523031	1.89927	-0.193314	0.236772
Ticam2	-0.59737	-0.59737	-0.59737	1.94192	-0.346188	0.196382
Gdf9	-0.918839	-0.66982	-0.809183	1.66943	0.363154	0.365257
Slc9a3	-0.769733	-0.769733	-0.769733	1.74506	0.18677	0.377369
Ptp4a1	-0.80315	-0.80315	-0.80315	1.66671	0.296862	0.44588
Gm8797	-0.575988	-0.794666	-0.940413	1.71436	0.165483	0.431225
Mageb3	-0.74428	-0.74428	-0.74428	1.77122	0.0135896	0.448031
Adra1d	-0.776285	-0.776285	-0.776285	1.69563	0.0752695	0.557956
Siglecg	-0.802722	-0.70998	-0.778517	1.73078	0.0647845	0.495652
Snx32	-0.720178	-0.441243	-1.11307	1.69442	0.354868	0.2252
Tbr1	-0.635614	-0.584427	-0.853081	1.86656	1.11255e-05	0.206554
Plcxd1	-0.458261	-0.475314	-1.01363	1.87871	-0.014283	0.0827787
Ecrg4	-0.245544	-0.923475	-0.923475	1.65515	0.665296	-0.227949
Ncf2	-0.51562	-0.846618	-0.635201	1.74224	0.650057	-0.394859
Il17f	-0.813316	-0.894022	-0.652225	1.67489	0.534968	0.149709
Magee1	-0.607544	-1.02908	-0.750465	1.60112	0.653987	0.131982
Cdo1	-0.657147	-0.939177	-0.79513	1.64479	0.560134	0.186531
Fxyd4	-0.700628	-0.654129	-0.96574	1.54918	0.860609	-0.0892942
Ryr3	-0.878861	-0.576965	-0.878861	1.56015	0.827897	-0.0533582
Svopl	-0.803307	-0.803307	-0.803307	1.5597	0.792529	0.0576933
Naalad2	-0.872545	-0.680506	-0.724732	1.58448	0.846358	-0.153058
Wdr27	-0.784017	-0.743298	-0.799049	1.54	0.899925	-0.113557
Ism2	-0.540582	-0.699927	-0.980453	1.68522	0.637414	-0.10167
Hspa1a	-0.827326	-0.63679	-0.827326	1.69871	0.58297	0.00976264
Coch	-0.74743	-0.444997	-0.74743	1.73372	0.6765	-0.470362
Serpine3	-0.908378	-0.340996	-0.753196	1.79679	0.45048	-0.2447
Dnah12	-0.617307	-0.617307	-0.617307	1.932	0.205903	-0.285981
Mmp25	-0.564471	-0.564471	-0.564471	1.96138	0.149932	-0.417895
Nlrp6	-0.645055	-0.645055	-0.645055	1.8549	0.432462	-0.352196
Sftpb	-0.634997	-0.634997	-0.634997	1.87651	0.380724	-0.352246
Snx31	-0.653378	-0.653378	-0.653378	1.88322	0.329864	-0.252945
Slc9b1	-0.6779	-0.6779	-0.6779	1.86367	0.343492	-0.173467
Gm29776	-0.707148	-0.707148	-0.707148	1.78686	0.521532	-0.186951
Stac3	-0.506714	-0.747772	-0.85913	1.78097	0.497082	-0.164435
Mpig6b	-0.505615	-0.739371	-0.739371	1.84947	0.400141	-0.265255
Cfap43	-1.13962	-0.675701	-0.452322	1.67056	0.487049	0.110026
Cd109	-1.11865	-0.637369	-0.467433	1.73288	0.263976	0.226591
Pin1rt1	-0.785287	-0.785287	-0.548293	1.85169	0.105667	0.161507
Pp2d1	-0.690856	-0.690856	-0.690856	1.88029	0.18035	0.0119304
Lat	-0.670752	-0.670752	-0.670752	1.89267	0.234347	-0.114758
Iqca1l	-0.681559	-0.681559	-0.681559	1.8774	0.267769	-0.100495
Tlr13	-0.727531	-0.727531	-0.727531	1.82466	0.275578	0.0823604
Milr1	-0.726691	-0.559457	-0.857886	1.83573	0.206665	0.101635
Fbxl22	-0.769964	-0.539507	-0.800572	1.85057	0.221677	0.037797
Speer3	-0.77696	-1.6	0.13819	0.648798	1.05218	0.537794
Rgcc	-0.901522	-1.18125	-0.525871	0.868359	1.22158	0.518712
Rasl11b	-1.04487	-1.16184	-0.363098	1.00424	1.09306	0.47251
Zfp367	-0.929121	-1.19609	-0.527621	1.11432	0.804728	0.733776
Zfand2a	-0.96928	-1.22057	-0.461638	0.976009	0.864243	0.811232
2410004B18Rik	-0.942694	-1.11446	-0.609362	1.0927	0.967942	0.605877
Hspe1-rs1	-0.8713	-1.16569	-0.651505	0.936918	1.02697	0.724612
Serpini1	-1.00518	-1.0725	-0.571324	0.6712	1.21971	0.758099
C87436	-1.16677	-1.07866	-0.333691	0.597501	1.13806	0.843562
H2bc4	-1.40853	-0.839333	-0.299039	0.785414	1.04485	0.716635
Tex30	-1.26715	-1.08071	-0.190077	0.923349	0.938144	0.676445
Rnaseh2c	-0.371923	-1.49144	-0.583809	0.648916	0.539623	1.25863
Ndufb1	-0.449601	-1.6542	-0.269664	0.702546	0.612723	1.05819
Ccl2	-0.673682	-1.49468	-0.263385	0.512178	0.697102	1.22247
Trim54	-0.538636	-1.52253	-0.348713	0.517215	0.621065	1.27159
Mlf1	-0.321984	-1.46434	-0.393024	1.53725	0.202111	0.439979
Pnp	-0.582713	-1.18934	-0.58768	1.60647	0.24229	0.51098
Wdr89	-0.424318	-1.55042	-0.387013	1.25528	0.751371	0.355105
Endog	-0.561048	-1.41449	-0.593591	1.04438	0.56371	0.961041
Psmb10	-0.734311	-1.41685	-0.433223	0.986655	0.71003	0.887699
4930579G24Rik	-0.427016	-1.23721	-0.961879	1.0651	0.847418	0.713583
Gjb4	-0.505621	-1.24259	-0.879914	1.16315	0.726699	0.738279
Txnrd3	-0.46285	-1.40636	-0.703221	1.11676	0.669651	0.786012
Grhl1	-0.264881	-1.44987	-0.776156	1.11782	0.557883	0.815203
Fcgr1	-0.69613	-1.02635	-0.710881	0.841187	1.49664	0.0955306
Slc10a1	-0.87527	-0.784104	-0.755194	0.946059	1.46756	0.000947555
Ccr5	-0.818045	-0.818045	-0.818045	0.77756	1.53913	0.137448
Ahsa2	-0.791996	-0.895182	-0.898549	1.19462	1.12526	0.265846
Gm38100	-0.850197	-0.850197	-0.850197	1.08088	1.27484	0.194871
H2bc9	-0.498289	-0.87244	-1.16332	0.895322	1.31581	0.322921
Rab15	-0.746991	-0.88166	-0.943249	0.949539	1.33906	0.283302
Stpg3	-0.861639	-0.861639	-0.861639	0.853838	1.38774	0.343341
Ddx43	-0.851557	-0.851557	-0.851557	0.82596	1.43362	0.295093
Rab26	-0.832565	-0.914697	-0.914697	0.939041	1.22716	0.495761
Id4	-0.905016	-0.746116	-0.97344	0.849926	1.32299	0.451654
A830005F24Rik	-0.909101	-0.789589	-0.953858	0.789459	1.30668	0.556413
H2ac8	-0.418739	-1.24294	-0.583771	0.759946	1.53588	-0.0503759
Efnb3	-0.443948	-1.34049	-0.730192	0.71009	1.31482	0.489722
Trmo	-0.656102	-1.42083	-0.42772	0.736955	1.24604	0.52165
Pthlh	-1.26797	-0.500846	-0.630358	0.907651	1.38133	0.110198
H3c11	-1.4259	-0.423328	-0.358246	0.513692	1.54005	0.153724
Galm	-0.911609	-0.911609	-0.196993	0.711085	1.63858	-0.329456
Spink4	-0.83633	-0.83633	-0.515263	0.695818	1.67832	-0.186217
Mylpf	-0.910924	-0.786108	-0.402639	0.430531	1.78635	-0.117207
Gpr45	-0.618152	-0.618152	-0.618152	0.780971	1.69164	-0.618152
Cldn19	-0.754421	-0.754421	-0.754421	0.943709	1.53481	-0.215253
1700022I11Rik	-0.735998	-0.735998	-0.735998	0.85661	1.60521	-0.253831
Krt16	-0.741821	-0.741821	-0.741821	0.873751	1.59021	-0.238503
Mc5r	-0.835773	-0.507659	-0.835773	0.784685	1.63459	-0.240071
Acrv1	-0.799586	-0.439784	-0.799586	0.973171	1.53611	-0.470328
Oit3	-0.510464	-1.319	-0.185396	1.28684	1.08662	-0.358606
Gm8251	-1.00457	-1.22769	0.123977	1.39063	0.730907	-0.0132668
Slc5a5	-0.853163	-0.913563	-0.28363	1.75484	0.489768	-0.194252
2410004P03Rik	-0.918592	-0.918592	-0.285167	1.62184	0.737828	-0.237311
Trim72	-0.817711	-0.438785	-0.817711	1.34339	1.2016	-0.470779
Amdhd2	-0.979373	-0.457554	-0.828717	1.42848	1.03247	-0.195308
Gpr151	-0.955821	-0.226797	-0.955821	1.43336	0.992185	-0.287104
L3mbtl1	-0.949673	-0.732599	-0.765132	1.30827	1.12437	0.0147639
Col23a1	-0.945564	-0.620047	-0.852245	1.42811	0.977488	0.0122585
P2rx5	-1.06186	-0.801776	-0.485748	1.4677	0.915629	-0.0339438
Foxj1	-0.915697	-0.915697	-0.553166	1.38917	1.04167	-0.0462766
Dnajb13	-0.928202	-0.748208	-0.495076	1.49028	1.00415	-0.322938
Ddx25	-0.801171	-0.801171	-0.668017	1.44645	1.0594	-0.235493
Cnn1	-0.977571	-0.977571	-0.486577	1.21798	1.16851	0.0552258
Pkd1l3	-0.857298	-0.905842	-0.49816	1.28124	1.223	-0.242941
H3c4	-0.982005	-0.927236	-0.401872	1.28281	1.16227	-0.133958
Serpinc1	-1.12321	-0.672571	-0.362225	1.10887	1.3537	-0.304559
Il20rb	-0.831863	-0.864332	-0.399564	1.12069	1.40131	-0.426237
Il12rb2	-0.491548	-0.788823	-0.788823	1.17039	1.38219	-0.483379
Mctp2	-0.594875	-0.756625	-0.76482	1.12581	1.42549	-0.434984
Fbxo41	-0.478705	-0.742087	-0.742087	1.25198	1.31704	-0.606141
Col4a3	-0.64414	-0.64414	-0.64414	1.1858	1.39076	-0.64414
Ptp4a1	-0.609345	-1.0331	-0.693885	1.09545	1.36543	-0.124558
Oc90	-0.700373	-0.841782	-0.706734	1.23117	1.30502	-0.287304
Slc4a9	-0.757406	-0.757406	-0.757406	1.158	1.36868	-0.254463
Cryba1	-0.577621	-0.726107	-0.991103	1.04293	1.42767	-0.175768
Ly6g5b	-0.570623	-0.734126	-1.02941	1.30574	1.16305	-0.134631
